# Supplementary material for: Transcriptomic variation of eyestalk reveals the genes and biological processes associated with molting in Portunus trituberculatus
Source: PLoS One. 2017 Apr 10;12(4):e0175315. doi: 10.1371/journal.pone.0175315 (PMC5386282; doi:10.1371/journal.pone.0175315)
Supplement: S1 Table — (XLSX) [file pone.0175315.s004.xlsx]

## Sheet: DEGs of PrM vs. InM
Gene_id	InM_readcount	PrM_readcount	log2.Fold_change.	p.value	q.value.Storey.et.al..2003.	Gene Length	NR GI	NR ID	NR Score	NR Evalue	NR Description	NT GI	NT ID	NT Score	NT Evalue	NT Description	KEGG Protein	KEGG Score	KEGG Evalue	KO ID	KO Description	Http Link	Swissprot ID	Swissprot Score	Swissprot Evalue	Swissprot Description	PFAM ID	PFAM description	Gene Ontology Biological Pathway	BP Description	Gene Ontology Molecular Function	MF Description	Gene Ontology Cellular Component	CC Description	KOG ID	KOG Description
comp100033_c0	85.6527	195.41	-1.1899	2.25e-06	0.00016079	2354	323695914	ADX99580.1	2149	0	transglutaminase [Macrobrachium rosenbergii]	--	--	--	--	--	ame:409425	1623	0	--	--	--	Q05187	1500	0	Hemocyte protein-glutamine gamma-glutamyltransferase	PF06280//PF00868//PF00927	Fn3-like domain (DUF1034)//Transglutaminase family//Transglutaminase family, C-terminal ig like domain	GO:0018149	peptide cross-linking	GO:0004252//GO:0003810	serine-type endopeptidase activity//protein-glutamine gamma-glutamyltransferase activity	GO:0016020//GO:0005618	membrane//cell wall	--	--
comp100212_c0	34.2755	9.26892	1.8867	3.59e-06	0.00024839	758	--	--	--	--	--	--	--	--	--	--	--	--	--	--	--	--	--	--	--	--	--	--	--	--	--	--	--	--	--	--
comp100285_c0	1369.07	229.636	2.5758	1e-253	2.92e-250	3657	348530668	XP_003452832.1	325	6.58e-29	PREDICTED: hypothetical protein LOC100704369 [Oreochromis niloticus]	--	--	--	--	--	dre:335285	302	1.97e-25	--	--	--	--	--	--	--	PF00437//PF01926//PF03193//PF10662//PF00735//PF00448//PF04548//PF00071//PF00006//PF00009//PF07728//PF00350	Type II/IV secretion system protein//GTPase of unknown function//Protein of unknown function, DUF258//Ethanolamine utilisation - propanediol utilisation//Septin//SRP54-type protein, GTPase domain//AIG1 family//Ras family//ATP synthase alpha/beta family, nucleotide-binding domain//Elongation factor Tu GTP binding domain//AAA domain (dynein-related subfamily)//Dynamin family	GO:0006810//GO:0006614//GO:0007264//GO:0007049//GO:0006576	transport//SRP-dependent cotranslational protein targeting to membrane//small GTPase mediated signal transduction//cell cycle//cellular biogenic amine metabolic process	GO:0005524//GO:0003924//GO:0005525//GO:0016887	ATP binding//GTPase activity//GTP binding//ATPase activity	GO:0005622	intracellular	--	--
comp100292_c0	17.6367	1.24339	3.8262	9.02e-06	0.00059218	346	--	--	--	--	--	--	--	--	--	--	--	--	--	--	--	--	--	--	--	--	PF04805	E10-like protein conserved region	GO:0055114	oxidation-reduction process	GO:0016972	thiol oxidase activity	--	--	--	--
comp100351_c2	124.894	60.4537	1.0468	1.77e-10	2.06e-08	1128	--	--	--	--	--	--	--	--	--	--	--	--	--	--	--	--	--	--	--	--	--	--	--	--	--	--	--	--	--	--
comp100382_c2	73.5164	30.4066	1.2737	4.42e-08	3.96e-06	2845	340725914	XP_003401309.1	1994	0	PREDICTED: cytosolic purine 5&apos	--	--	--	--	--	phu:Phum_PHUM227090	1998	0	K01081	5'-nucleotidase [EC:3.1.3.5]	http://www.genome.jp/dbget-bin/www_bget?ko:K01081	Q6DKB0	1636	0	Cytosolic purine 5&apos;-nucleotidase	--	--	--	--	--	--	--	--	--	--
comp100388_c4	160.511	803.909	-2.3244	4.35e-76	3.55e-73	1597	375173478	AFA42362.1	1772	0	clip domain serine proteinase [Portunus trituberculatus]	375173477	JF412651.1	1399	0	Portunus trituberculatus clip domain serine proteinase (ClipSP4) mRNA, complete cds	dgr:Dgri_GH17524	522	1.03e-57	--	--	--	P13582	430	1.12e-45	Serine protease easter	PF00089	Trypsin	GO:0006508	proteolysis	GO:0004252	serine-type endopeptidase activity	--	--	KOG3627	Trypsin
comp100418_c0	16.0418	1.92161	3.0615	7.89e-05	0.0043106	1367	--	--	--	--	--	--	--	--	--	--	--	--	--	--	--	--	--	--	--	--	--	--	--	--	--	--	--	--	--	--
comp100447_c0	21.7839	4.29988	2.3409	3.97e-05	0.0022953	764	--	--	--	--	--	--	--	--	--	--	--	--	--	--	--	--	--	--	--	--	PF06422	CDR ABC transporter	GO:0006810	transport	GO:0005524//GO:0042626	ATP binding//ATPase activity, coupled to transmembrane movement of substances	GO:0016021	integral to membrane	--	--
comp100458_c1	55.6609	25.4353	1.1298	8.64e-06	0.00056835	288	--	--	--	--	--	--	--	--	--	--	--	--	--	--	--	--	--	--	--	--	--	--	--	--	--	--	--	--	--	--
comp100533_c0	29.9986	8.36464	1.8425	1.85e-05	0.0011463	1483	--	--	--	--	--	--	--	--	--	--	aas:Aasi_1435	137	3.53e-06	--	--	--	Q6XJU9	129	4e-07	Osteoclast-stimulating factor 1	PF08917//PF00023	Transforming growth factor beta receptor 2 ectodomain//Ankyrin repeat	GO:0006468	protein phosphorylation	GO:0046872//GO:0005515//GO:0005524//GO:0005026	metal ion binding//protein binding//ATP binding//transforming growth factor beta receptor activity, type II	GO:0016020	membrane	KOG0504	FOG: Ankyrin repeat
comp100557_c1	30.2708	105.349	-1.7992	7.58e-08	6.59e-06	1893	321464399	EFX75407.1	1882	0	phospholipase C, beta isoform [Daphnia pulex]	--	--	538	0	Homarus americanus phospholipid phospholipase C beta isoform (PLC) mRNA, complete cds	nvi:100115054	1868	0	K05858	phospholipase C, beta [EC:3.1.4.11]	http://www.genome.jp/dbget-bin/www_bget?ko:K05858	P13217	1623	0	1-phosphatidylinositol 4,5-bisphosphate phosphodiesterase	PF00388//PF04813	Phosphatidylinositol-specific phospholipase C, X domain//Hepatocyte nuclear factor 1 (HNF-1), alpha isoform C terminus	GO:0035556//GO:0006629//GO:0045893	intracellular signal transduction//lipid metabolic process//positive regulation of transcription, DNA-dependent	GO:0004629	phospholipase C activity	GO:0005634	nucleus	KOG1265	Phospholipase C
comp100665_c0	119.115	240.308	-1.0125	1.92e-05	0.0011822	5567	260789580	EEN45835.1	377	7.02e-34	hypothetical protein BRAFLDRAFT_90534 [Branchiostoma floridae]	--	--	--	--	--	bfo:BRAFLDRAFT_90534	377	7.5e-34	K11844	ubiquitin carboxyl-terminal hydrolase 16/45 [EC:3.1.2.15]	http://www.genome.jp/dbget-bin/www_bget?ko:K11844	Q08DA3	445	1.78e-43	Ubiquitin carboxyl-terminal hydrolase 16	PF02148//PF00443//PF00434	Zn-finger in ubiquitin-hydrolases and other protein//Ubiquitin carboxyl-terminal hydrolase//Glycoprotein VP7	GO:0006511	ubiquitin-dependent protein catabolic process	GO:0008270//GO:0004221	zinc ion binding//ubiquitin thiolesterase activity	GO:0019028	viral capsid	KOG1873	Ubiquitin-specific protease
comp100731_c0	323.958	2272.57	-2.8104	1.04e-276	3.55e-273	988	--	--	--	--	--	--	--	--	--	--	--	--	--	--	--	--	--	--	--	--	--	--	--	--	--	--	--	--	--	--
comp100808_c1	26.2024	6.57302	1.9951	3.06e-05	0.0018056	376	--	--	--	--	--	--	--	--	--	--	--	--	--	--	--	--	--	--	--	--	--	--	--	--	--	--	--	--	--	--
comp100811_c0	1123.43	520.172	1.1109	2.91e-87	2.59e-84	1824	--	--	--	--	--	--	--	--	--	--	--	--	--	--	--	--	--	--	--	--	--	--	--	--	--	--	--	--	--	--
comp100820_c0	35.0174	9.38196	1.9001	2.59e-06	0.0001842	711	--	--	--	--	--	--	--	--	--	--	--	--	--	--	--	--	--	--	--	--	--	--	--	--	--	--	--	--	--	--
comp100820_c1	86.9381	35.4785	1.293	1.94e-09	2e-07	1336	--	--	--	--	--	--	--	--	--	--	--	--	--	--	--	--	--	--	--	--	--	--	--	--	--	--	--	--	--	--
comp100821_c0	22.3834	148.981	-2.7346	4.12e-19	8.67e-17	1901	326579691	ADZ96217.1	1004	6.6e-125	JHE-like carboxylesterase 1 [Pandalopsis japonica]	326579692	HQ406777.1	53	1.21e-16	Pandalopsis japonica JHE-like carboxylesterase 2 (CXE2) mRNA, complete cds	ame:409171	794	1.88e-94	--	--	--	P35502	716	7.62e-84	Esterase FE4	PF07859//PF00326	alpha/beta hydrolase fold//Prolyl oligopeptidase family	GO:0008152//GO:0006508	metabolic process//proteolysis	GO:0016787//GO:0008236	hydrolase activity//serine-type peptidase activity	--	--	KOG1516	Carboxylesterase and related proteins
comp100932_c2	62.34	205.529	-1.7211	5.85e-13	8.47e-11	5742	380028134	XP_003697764.1	198	9.83e-13	PREDICTED: multiple PDZ domain protein-like [Apis florea]	--	--	--	--	--	tca:100142047	165	8.29e-09	K13804	inactivation no afterpotential D protein	http://www.genome.jp/dbget-bin/www_bget?ko:K13804	Q24008	152	2.23e-08	Inactivation-no-after-potential D protein	PF01251//PF11575//PF01392//PF00595//PF05353	Ribosomal protein S7e//FhuF 2Fe-2S C-terminal domain//Fz domain//PDZ domain (Also known as DHR or GLGF)//Delta Atracotoxin	GO:0006412//GO:0009405	translation//pathogenesis	GO:0051537//GO:0005515//GO:0003735//GO:0019871	2 iron, 2 sulfur cluster binding//protein binding//structural constituent of ribosome//sodium channel inhibitor activity	GO:0005840//GO:0005576//GO:0005622	ribosome//extracellular region//intracellular	KOG3528	FOG: PDZ domain
comp100953_c0	13.5667	51.3159	-1.9193	6.93e-05	0.0038028	4600	--	--	--	--	--	--	--	--	--	--	--	--	--	--	--	--	--	--	--	--	PF01530	Zinc finger, C2HC type	GO:0006355	regulation of transcription, DNA-dependent	GO:0008270//GO:0003700	zinc ion binding//sequence-specific DNA binding transcription factor activity	GO:0005634	nucleus	KOG4568	Cytoskeleton-associated protein and related proteins
comp101032_c0	324.337	952.091	-1.5536	1.13e-44	5.65e-42	2180	307193153	EFN76059.1	1166	4.43e-149	Uncharacterized MFS-type transporter C6orf192 [Harpegnathos saltator]	--	--	--	--	--	ame:412764	1158	1.04e-147	--	--	--	D3Z5L6	571	1.9e-63	MFS-type transporter SLC18B1	PF07690//PF01036	Major Facilitator Superfamily//Bacteriorhodopsin-like protein	GO:0055085//GO:0006811	transmembrane transport//ion transport	GO:0005216	ion channel activity	GO:0016020//GO:0016021	membrane//integral to membrane	KOG3764	Vesicular amine transporter
comp101034_c0	152.222	454.485	-1.5781	7.5e-23	1.9e-20	4618	307213451	EFN88873.1	2463	0	Neither inactivation nor afterpotential protein C [Harpegnathos saltator]	--	--	--	--	--	nvi:100119443	2456	0	--	--	--	P10676	2216	0	Neither inactivation nor afterpotential protein C	PF00063//PF00612//PF07714//PF00069	Myosin head (motor domain)//IQ calmodulin-binding motif//Protein tyrosine kinase//Protein kinase domain	GO:0006468	protein phosphorylation	GO:0005524//GO:0005515//GO:0003774//GO:0004672	ATP binding//protein binding//motor activity//protein kinase activity	GO:0016459	myosin complex	KOG4229	Myosin VII, myosin IXB and related myosins
comp101065_c1	26.3712	4.97357	2.4066	4.66e-06	0.00031611	2779	--	--	--	--	--	--	--	--	--	--	--	--	--	--	--	--	--	--	--	--	--	--	--	--	--	--	--	--	--	--
comp101065_c3	21.1132	4.06928	2.3753	4.64e-05	0.002643	1915	--	--	--	--	--	--	--	--	--	--	--	--	--	--	--	--	--	--	--	--	PF10181	GPI-GlcNAc transferase complex, PIG-H component	--	--	GO:0017176	phosphatidylinositol N-acetylglucosaminyltransferase activity	--	--	--	--
comp101110_c0	50.1961	24.5287	1.0331	5.96e-05	0.003315	373	--	--	--	--	--	--	--	--	--	--	--	--	--	--	--	--	--	--	--	--	--	--	--	--	--	--	--	--	--	--
comp101183_c0	81.8337	29.9906	1.4482	5.41e-10	5.91e-08	742	--	--	--	--	--	--	--	--	--	--	--	--	--	--	--	--	--	--	--	--	PF07850	Renin receptor-like protein	--	--	GO:0004872	receptor activity	GO:0016021	integral to membrane	--	--
comp101251_c1	50.5505	20.4572	1.3051	4.19e-06	0.00028685	693	--	--	--	--	--	--	--	--	--	--	--	--	--	--	--	--	--	--	--	--	PF01770	Reduced folate carrier	GO:0006810	transport	GO:0005542//GO:0008518	folic acid binding//reduced folate carrier activity	GO:0016020	membrane	--	--
comp101255_c0	60.3719	189.356	-1.6492	3.23e-11	4.07e-09	1472	340502352	EGR29052.1	2126	0	hypothetical protein IMG5_164270 [Ichthyophthirius multifiliis]	385215213	JQ697041.1	445	0	Tetrahymena thermophila strain SB210 heat shock protein 70 kDa (HSP70-2) mRNA, complete cds	tet:TTHERM_00125640	2122	0	K03283	heat shock 70kDa protein 1/8	http://www.genome.jp/dbget-bin/www_bget?ko:K03283	P26413	1927	0	Heat shock 70 kDa protein	PF06723//PF02782//PF01968//PF02491	MreB/Mbl protein//FGGY family of carbohydrate kinases, C-terminal domain//Hydantoinase/oxoprolinase//Cell division protein FtsA	GO:0000902//GO:0005975//GO:0007049	cell morphogenesis//carbohydrate metabolic process//cell cycle	GO:0016787//GO:0005515//GO:0016773	hydrolase activity//protein binding//phosphotransferase activity, alcohol group as acceptor	--	--	KOG0101	Molecular chaperones HSP70/HSC70, HSP70 superfamily
comp101257_c0	301.46	112.989	1.4158	5.97e-32	2.22e-29	682	--	--	--	--	--	--	--	--	--	--	ame:725580	130	3.61e-07	--	--	--	Q28EE8	113	5.85e-06	Protein SREK1IP1	PF06459//PF02724	Ryanodine Receptor TM 4-6//CDC45-like protein	GO:0006270//GO:0006874	DNA replication initiation//cellular calcium ion homeostasis	GO:0005219	ryanodine-sensitive calcium-release channel activity	GO:0016021	integral to membrane	KOG1973	Chromatin remodeling protein, contains PHD Zn-finger
comp101336_c1	36.9778	15.0337	1.2985	8.7e-05	0.0047127	2344	--	--	--	--	--	--	--	--	--	--	--	--	--	--	--	--	--	--	--	--	PF05495	CHY zinc finger	--	--	GO:0008270	zinc ion binding	--	--	--	--
comp101412_c0	33.4081	169.781	-2.3454	1.33e-17	2.55e-15	4050	390367499	XP_795649.3	1314	1.33e-163	PREDICTED: d-3-phosphoglycerate dehydrogenase-like [Strongylocentrotus purpuratus]	--	--	--	--	--	dre:321928	1201	3.44e-147	--	--	--	O08651	1190	1.28e-146	D-3-phosphoglycerate dehydrogenase	PF02254//PF02826//PF00389//PF08168//PF03446//PF07991	TrkA-N domain//D-isomer specific 2-hydroxyacid dehydrogenase, NAD binding domain//D-isomer specific 2-hydroxyacid dehydrogenase, catalytic domain//NUC205 domain//NAD binding domain of 6-phosphogluconate dehydrogenase//Acetohydroxy acid isomeroreductase, catalytic domain	GO:0008652//GO:0006813//GO:0008152//GO:0055114//GO:0006098	cellular amino acid biosynthetic process//potassium ion transport//metabolic process//oxidation-reduction process//pentose-phosphate shunt	GO:0016616//GO:0004616//GO:0051287//GO:0004455//GO:0048037	oxidoreductase activity, acting on the CH-OH group of donors, NAD or NADP as acceptor//phosphogluconate dehydrogenase (decarboxylating) activity//NAD binding//ketol-acid reductoisomerase activity//cofactor binding	GO:0005634	nucleus	KOG0068	D-3-phosphoglycerate dehydrogenase, D-isomer-specific 2-hydroxy acid dehydrogenase superfamily
comp101468_c1	41.2937	111.503	-1.4331	1.03e-05	0.00066968	1213	--	--	--	--	--	--	--	--	--	--	--	--	--	--	--	--	--	--	--	--	PF00435//PF08686//PF05531//PF07361//PF04513	Spectrin repeat//PLAC (protease and lacunin) domain//Nucleopolyhedrovirus P10 protein//Cytochrome b562//Baculovirus polyhedron envelope protein, PEP, C terminus	--	--	GO:0009055//GO:0020037//GO:0005515//GO:0008233//GO:0005506//GO:0005198	electron carrier activity//heme binding//protein binding//peptidase activity//iron ion binding//structural molecule activity	GO:0019031//GO:0019028//GO:0042597	viral envelope//viral capsid//periplasmic space	--	--
comp101493_c0	194.021	66.0399	1.5548	2.77e-23	7.36e-21	3993	338161004	BAK40918.1	573	4.9e-58	calcium activated chloride channel [Xenopus laevis]	--	--	--	--	--	xtr:100158554	563	6.52e-57	--	--	--	Q9D7Z6	493	2.27e-49	Calcium-activated chloride channel regulator 1	--	--	--	--	--	--	--	--	--	--
comp101594_c1	177.975	45.6461	1.9631	4.42e-27	1.31e-24	1632	--	--	--	--	--	--	--	--	--	--	--	--	--	--	--	--	--	--	--	--	PF11857//PF00918	Domain of unknown function (DUF3377)//Gastrin/cholecystokinin family	--	--	GO:0004222//GO:0005179	metalloendopeptidase activity//hormone activity	GO:0005576	extracellular region	--	--
comp101594_c3	147.111	53.4873	1.4596	6.34e-17	1.18e-14	649	--	--	--	--	--	--	--	--	--	--	--	--	--	--	--	--	--	--	--	--	PF01254	Nuclear transition protein 2	GO:0007283	spermatogenesis	GO:0003677	DNA binding	GO:0005634//GO:0000786	nucleus//nucleosome	--	--
comp101655_c3	124.487	23.1407	2.4275	1.69e-23	4.61e-21	1040	--	--	--	--	--	--	--	--	--	--	--	--	--	--	--	--	--	--	--	--	--	--	--	--	--	--	--	--	--	--
comp101896_c0	18.3999	97.0976	-2.3997	4.96e-11	6.1e-09	482	--	--	--	--	--	--	--	--	--	--	--	--	--	--	--	--	--	--	--	--	--	--	--	--	--	--	--	--	--	--
comp101904_c1	170.086	85.0356	1.0001	4.05e-13	5.9e-11	1206	--	--	--	--	--	--	--	--	--	--	--	--	--	--	--	--	--	--	--	--	PF00516	Envelope glycoprotein GP120	--	--	--	--	GO:0019031	viral envelope	--	--
comp101904_c2	159.423	10.7384	3.892	5.68e-41	2.55e-38	422	--	--	--	--	--	--	--	--	--	--	--	--	--	--	--	--	--	--	--	--	--	--	--	--	--	--	--	--	--	--
comp101904_c5	91.5754	10.2862	3.1542	1.51e-21	3.73e-19	397	--	--	--	--	--	--	--	--	--	--	--	--	--	--	--	--	--	--	--	--	PF02950//PF08496//PF10156//PF01088	Conotoxin//Peptidase family S49 N-terminal//Subunit 17 of Mediator complex//Ubiquitin carboxyl-terminal hydrolase, family 1	GO:0006357//GO:0006511//GO:0009405	regulation of transcription from RNA polymerase II promoter//ubiquitin-dependent protein catabolic process//pathogenesis	GO:0004252//GO:0001104//GO:0008200//GO:0004221	serine-type endopeptidase activity//RNA polymerase II transcription cofactor activity//ion channel inhibitor activity//ubiquitin thiolesterase activity	GO:0016592//GO:0005622//GO:0005576//GO:0005886	mediator complex//intracellular//extracellular region//plasma membrane	KOG3671	Actin regulatory protein (Wiskott-Aldrich syndrome protein)
comp101914_c0	106.402	46.4678	1.1952	2.13e-10	2.45e-08	1235	390517058	CCF55382.1	693	3.84e-81	hemocyanin beta subunit 1 [Atyopsis moluccensis]	123316156	EF110532.1	763	0	Portunus pelagicus hemocyanin subunit 2-like (HEM2) mRNA, partial sequence	tca:661859	400	4.57e-40	--	--	--	P80096	526	2.95e-58	Hemocyanin C chain	--	--	--	--	--	--	--	--	--	--
comp102035_c0	20.016	3.05196	2.7133	2.61e-05	0.001561	300	--	--	--	--	--	--	--	--	--	--	--	--	--	--	--	--	--	--	--	--	--	--	--	--	--	--	--	--	--	--
comp102142_c0	97.1717	48.2549	1.0099	3.52e-08	3.21e-06	288	--	--	--	--	--	--	--	--	--	--	--	--	--	--	--	--	--	--	--	--	--	--	--	--	--	--	--	--	--	--
comp102157_c1	122.185	260.226	-1.0907	9.53e-07	7.25e-05	5108	321458747	EFX69810.1	2268	0	hypothetical protein DAPPUDRAFT_300683 [Daphnia pulex]	--	--	--	--	--	dmo:Dmoj_GI10434	1986	0	--	--	--	P12024	1957	0	Chaoptin	PF00560//PF08029	Leucine Rich Repeat//HisG, C-terminal domain	GO:0000105	histidine biosynthetic process	GO:0000287//GO:0005515//GO:0003879	magnesium ion binding//protein binding//ATP phosphoribosyltransferase activity	GO:0005737	cytoplasm	KOG0619	FOG: Leucine rich repeat
comp102211_c1	15.9875	1.69553	3.2371	5.82e-05	0.0032441	774	--	--	--	--	--	--	--	--	--	--	--	--	--	--	--	--	--	--	--	--	--	--	--	--	--	--	--	--	--	--
comp102256_c0	67.9964	156.557	-1.2032	1.79e-05	0.0011083	5122	322798609	EFZ20213.1	274	1.59e-22	hypothetical protein SINV_05546 [Solenopsis invicta]	--	--	--	--	--	nve:NEMVE_v1g246621	191	6.1e-12	--	--	--	Q6DD21	297	1.97e-25	Cytosolic carboxypeptidase 1	PF00246//PF06344//PF05184//PF02008//PF01192//PF00059	Zinc carboxypeptidase//Parechovirus Genome-linked protein//Saposin-like type B, region 1//CXXC zinc finger domain//RNA polymerase Rpb6//Lectin C-type domain	GO:0006351//GO:0006508//GO:0006629	transcription, DNA-dependent//proteolysis//lipid metabolic process	GO:0003677//GO:0004181//GO:0003899//GO:0030246//GO:0008270	DNA binding//metallocarboxypeptidase activity//DNA-directed RNA polymerase activity//carbohydrate binding//zinc ion binding	GO:0019015	viral genome	KOG3641	Zinc carboxypeptidase
comp102261_c0	62.0712	20.5714	1.5933	1.21e-08	1.16e-06	1745	354495837	EGW13207.1	752	8.3e-92	Fructosamine-3-kinase [Cricetulus griseus]	--	--	--	--	--	gga:417336	748	3.59e-91	K15523	protein-ribulosamine 3-kinase [EC:2.7.1.172]	http://www.genome.jp/dbget-bin/www_bget?ko:K15523	Q9ER35	745	8.52e-92	Fructosamine-3-kinase	--	--	--	--	--	--	--	--	KOG3021	Predicted kinase
comp102295_c1	57.7383	138.712	-1.2645	1.86e-05	0.0011498	7548	13562118	AAA51369.1	188	3.15e-11	megalin [Rattus norvegicus]	--	--	--	--	--	mmu:14725	156	2.04e-07	K06233	low density lipoprotein-related protein 2	http://www.genome.jp/dbget-bin/www_bget?ko:K06233	A2ARV4	139	1.47e-06	Low-density lipoprotein receptor-related protein 2	PF04922//PF02444//PF02096//PF00057//PF12387//PF06291//PF00400	DIE2/ALG10 family//Hepatitis E virus ORF-2 (Putative capsid protein)//60Kd inner membrane protein//Low-density lipoprotein receptor domain class A//Pestivirus NS2 peptidase//Bor protein//WD domain, G-beta repeat	GO:0032502//GO:0016192//GO:0044699//GO:0042221//GO:0051205	developmental process//vesicle-mediated transport//single-organism process//response to chemical stimulus//protein insertion into membrane	GO:0016758//GO:0003968//GO:0016817//GO:0005515//GO:0070008//GO:0017111//GO:0004252//GO:0005488//GO:0004197	transferase activity, transferring hexosyl groups//RNA-directed RNA polymerase activity//hydrolase activity, acting on acid anhydrides//protein binding//serine-type exopeptidase activity//nucleoside-triphosphatase activity//serine-type endopeptidase activity//binding//cysteine-type endopeptidase activity	GO:0030430//GO:0016021//GO:0043231//GO:0009279//GO:0044425//GO:0044444	host cell cytoplasm//integral to membrane//intracellular membrane-bounded organelle//cell outer membrane//membrane part//cytoplasmic part	KOG1215	Low-density lipoprotein receptors containing Ca2+-binding EGF-like domains
comp102316_c0	41.1428	15.3728	1.4203	1.34e-05	0.00085557	1242	--	--	--	--	--	--	--	--	--	--	--	--	--	--	--	--	--	--	--	--	PF03718//PF10410	Glycosyl hydrolase family 49//DnaB-helicase binding domain of primase	--	--	GO:0004553//GO:0016779	hydrolase activity, hydrolyzing O-glycosyl compounds//nucleotidyltransferase activity	--	--	--	--
comp102417_c0	50.5598	259.351	-2.3588	2.89e-26	8.44e-24	477	--	--	--	--	--	--	--	--	--	--	--	--	--	--	--	--	--	--	--	--	PF11883	Domain of unknown function (DUF3403)	--	--	GO:0004674	protein serine/threonine kinase activity	--	--	--	--
comp102477_c0	738.538	303.163	1.2846	4.43e-68	3.35e-65	1628	--	--	--	--	--	--	--	--	--	--	--	--	--	--	--	--	--	--	--	--	--	--	--	--	--	--	--	--	--	--
comp102532_c0	311.344	102.806	1.5986	1.97e-37	8.4e-35	1658	--	--	--	--	--	--	--	--	--	--	--	--	--	--	--	--	--	--	--	--	--	--	--	--	--	--	--	--	--	--
comp102542_c0	26.1914	3.85452	2.7645	1.25e-06	9.29e-05	417	--	--	--	--	--	--	--	--	--	--	--	--	--	--	--	--	--	--	--	--	--	--	--	--	--	--	--	--	--	--
comp102595_c0	70.3774	27.8068	1.3397	3.58e-08	3.26e-06	4487	--	--	--	--	--	--	--	--	--	--	--	--	--	--	--	--	--	--	--	--	PF02740	Colipase, C-terminal domain	GO:0016042//GO:0007586	lipid catabolic process//digestion	GO:0008047	enzyme activator activity	GO:0005576	extracellular region	--	--
comp102601_c0	43.3194	10.5123	2.0429	5.79e-08	5.13e-06	1731	--	--	--	--	--	--	--	--	--	--	aga:AgaP_AGAP006369	169	4.23e-10	--	--	--	--	--	--	--	PF00379	Insect cuticle protein	--	--	GO:0042302	structural constituent of cuticle	--	--	KOG4462	WASP-interacting protein VRP1/WIP, contains WH2 domain
comp102611_c0	127.612	32.2502	1.9844	4.49e-20	1.03e-17	1779	--	--	--	--	--	--	--	--	--	--	--	--	--	--	--	--	--	--	--	--	--	--	--	--	--	--	--	--	--	--
comp102680_c0	708.565	337.844	1.0685	2.28e-53	1.37e-50	4393	350399770	XP_003485633.1	1320	8.21e-161	PREDICTED: laccase-1-like [Bombus impatiens]	--	--	--	--	--	ame:724890	1270	1.19e-153	--	--	--	Q8RYM9	403	3.75e-39	Laccase-2	PF00379//PF07731//PF03971//PF00394//PF07732	Insect cuticle protein//Multicopper oxidase//Monomeric isocitrate dehydrogenase//Multicopper oxidase//Multicopper oxidase	GO:0006099//GO:0055114	tricarboxylic acid cycle//oxidation-reduction process	GO:0042302//GO:0004450//GO:0005507//GO:0016491	structural constituent of cuticle//isocitrate dehydrogenase (NADP+) activity//copper ion binding//oxidoreductase activity	--	--	KOG1263	Multicopper oxidases
comp102687_c0	50.3665	132.252	-1.3928	3.19e-06	0.00022309	1438	--	--	--	--	--	--	--	--	--	--	api:100164582	141	7.29e-07	--	--	--	--	--	--	--	--	--	--	--	--	--	--	--	--	--
comp102694_c0	440.235	58.7604	2.9054	2.14e-91	1.99e-88	2800	--	--	--	--	--	--	--	--	--	--	--	--	--	--	--	--	--	--	--	--	PF02326	Plant ATP synthase F0	GO:0015986	ATP synthesis coupled proton transport	GO:0015078	hydrogen ion transmembrane transporter activity	GO:0000276	mitochondrial proton-transporting ATP synthase complex, coupling factor F(o)	--	--
comp102713_c0	7384.99	32542.8	-2.1397	0	0	1380	374842188	AEL33282.2	1764	0	opsin protein [Charybdis japonica]	374842187	HQ856837.2	961	0	Charybdis japonica opsin protein mRNA, complete cds	aag:AaeL_AAEL006259	852	2.95e-107	--	--	--	Q25158	1713	0	Compound eye opsin BCRH2	PF00001	7 transmembrane receptor (rhodopsin family)	GO:0007186	G-protein coupled receptor signaling pathway	--	--	GO:0016021	integral to membrane	KOG3656	FOG: 7 transmembrane receptor
comp102718_c2	304.465	124.791	1.2868	3.9e-29	1.35e-26	1410	345497598	XP_001601392.2	691	8.19e-84	PREDICTED: gamma-glutamyl hydrolase A-like [Nasonia vitripennis]	--	--	--	--	--	nvi:100117051	688	2.37e-83	K01307	gamma-glutamyl hydrolase [EC:3.4.19.9]	http://www.genome.jp/dbget-bin/www_bget?ko:K01307	Q62867	520	9.78e-60	Gamma-glutamyl hydrolase	PF07722	Peptidase C26	GO:0006541	glutamine metabolic process	GO:0016787	hydrolase activity	--	--	--	--
comp102765_c0	116.33	6.44303	4.1743	2.89e-31	1.04e-28	325	--	--	--	--	--	--	--	--	--	--	--	--	--	--	--	--	--	--	--	--	--	--	--	--	--	--	--	--	--	--
comp102810_c0	2.79814	38.8843	-3.7966	4.16e-08	3.73e-06	2014	157110394	EAT42980.1	343	3.4e-31	conserved hypothetical protein [Aedes aegypti]	--	--	--	--	--	aag:AaeL_AAEL005543	343	3.63e-31	--	--	--	Q09225	264	2.16e-22	Nose resistant to fluoxetine protein 6	PF01757	Acyltransferase family	--	--	GO:0016747	transferase activity, transferring acyl groups other than amino-acyl groups	--	--	--	--
comp102841_c0	68.088	17.8596	1.9307	3.87e-11	4.82e-09	4714	--	--	--	--	--	--	--	--	--	--	rno:282819	165	7.01e-10	K09565	peptidyl-prolyl isomerase F (cyclophilin F) [EC:5.2.1.8]	http://www.genome.jp/dbget-bin/www_bget?ko:K09565	P29117	165	5.6e-11	Peptidyl-prolyl cis-trans isomerase F, mitochondrial	PF07810	TMC domain	--	--	--	--	GO:0016021	integral to membrane	KOG0865	Cyclophilin type peptidyl-prolyl cis-trans isomerase
comp102925_c0	234.575	59.7461	1.9731	2.46e-35	1.02e-32	1229	--	--	--	--	--	--	--	--	--	--	--	--	--	--	--	--	--	--	--	--	PF02660	Domain of unknown function (DUF205)	--	--	--	--	GO:0005886	plasma membrane	--	--
comp102946_c1	17.3764	0	5.1191	3.95e-06	0.00027127	375	--	--	--	--	--	--	--	--	--	--	--	--	--	--	--	--	--	--	--	--	--	--	--	--	--	--	--	--	--	--
comp102981_c2	50.447	7.57339	2.7358	2.1e-11	2.69e-09	1149	--	--	--	--	--	--	--	--	--	--	--	--	--	--	--	--	--	--	--	--	--	--	--	--	--	--	--	--	--	--
comp102985_c0	44.3462	122.424	-1.465	2.24e-06	0.00016028	5113	343766177	CCC18661.1	5930	0	nitric oxide synthase [Scylla paramamosain]	343766176	FR875156.1	1262	0	Scylla paramamosain mRNA for nitric oxide synthase (NOS gene)	tca:655549	3696	0	K13253	nitric-oxide synthase, invertebrate [EC:1.14.13.39]	http://www.genome.jp/dbget-bin/www_bget?ko:K13253	Q26240	3558	0	Nitric oxide synthase, salivary gland	PF01200//PF00175//PF00258//PF02898//PF00667	Ribosomal protein S28e//Oxidoreductase NAD-binding domain//Flavodoxin//Nitric oxide synthase, oxygenase domain//FAD binding domain	GO:0055114//GO:0006412//GO:0006809	oxidation-reduction process//translation//nitric oxide biosynthetic process	GO:0004517//GO:0010181//GO:0003735//GO:0016491	nitric-oxide synthase activity//FMN binding//structural constituent of ribosome//oxidoreductase activity	GO:0005840//GO:0005622	ribosome//intracellular	KOG1158	NADP/FAD dependent oxidoreductase
comp103025_c0	39.5131	9.38196	2.0744	1.78e-07	1.48e-05	5181	321462732	EFX73753.1	1404	5.12e-176	hypothetical protein DAPPUDRAFT_215456 [Daphnia pulex]	291242458	XM_002741079.1	94	5.4e-39	PREDICTED: Saccoglossus kowalevskii cyclin-dependent kinase 9 (CDC2-related kinase)-like (LOC100378843), partial mRNA	ame:412560	1395	1.18e-174	K02211	cyclin-dependent kinase 9 [EC:2.7.11.22]	http://www.genome.jp/dbget-bin/www_bget?ko:K02211	P50750	1368	4.41e-172	Cyclin-dependent kinase 9	PF01163//PF07714//PF00069	RIO1 family//Protein tyrosine kinase//Protein kinase domain	GO:0006468	protein phosphorylation	GO:0005524//GO:0004672//GO:0003824	ATP binding//protein kinase activity//catalytic activity	--	--	KOG0669	Cyclin T-dependent kinase CDK9
comp103029_c0	49.7136	21.9233	1.1812	1.62e-05	0.0010192	1564	--	--	--	--	--	--	--	--	--	--	--	--	--	--	--	--	--	--	--	--	PF01077	Nitrite and sulphite reductase 4Fe-4S domain	GO:0055114	oxidation-reduction process	GO:0020037//GO:0051536//GO:0016491	heme binding//iron-sulfur cluster binding//oxidoreductase activity	--	--	--	--
comp103071_c0	76.6656	221.034	-1.5276	3.14e-11	3.96e-09	422	--	--	--	--	--	--	--	--	--	--	--	--	--	--	--	--	--	--	--	--	--	--	--	--	--	--	--	--	--	--
comp103108_c1	44.431	19.3935	1.196	4.03e-05	0.0023237	1393	--	--	--	--	--	--	--	--	--	--	--	--	--	--	--	--	--	--	--	--	--	--	--	--	--	--	--	--	--	--
comp103114_c1	179.759	80.2553	1.1634	4.31e-16	7.58e-14	4456	125807786	XP_001333236.1	2020	0	PREDICTED: hypothetical protein LOC793474 [Danio rerio]	--	--	--	--	--	dre:793474	2020	0	--	--	--	Q98989	757	6.19e-84	Stonustoxin subunit alpha	PF00437//PF01926//PF03193//PF10662//PF00735//PF00448//PF00041//PF04548//PF01580//PF00350	Type II/IV secretion system protein//GTPase of unknown function//Protein of unknown function, DUF258//Ethanolamine utilisation - propanediol utilisation//Septin//SRP54-type protein, GTPase domain//Fibronectin type III domain//AIG1 family//FtsK/SpoIIIE family//Dynamin family	GO:0006810//GO:0007059//GO:0006614//GO:0051301//GO:0007049//GO:0006576	transport//chromosome segregation//SRP-dependent cotranslational protein targeting to membrane//cell division//cell cycle//cellular biogenic amine metabolic process	GO:0003677//GO:0005524//GO:0003924//GO:0005515//GO:0000166//GO:0005525	DNA binding//ATP binding//GTPase activity//protein binding//nucleotide binding//GTP binding	GO:0005622//GO:0016021	intracellular//integral to membrane	KOG0613	Projectin/twitchin and related proteins
comp103134_c2	52.6423	17.0684	1.6249	1.13e-07	9.61e-06	876	--	--	--	--	--	--	--	--	--	--	--	--	--	--	--	--	--	--	--	--	PF02392	Ycf4	GO:0015979	photosynthesis	--	--	GO:0016021//GO:0009579//GO:0009522	integral to membrane//thylakoid//photosystem I	--	--
comp103157_c3	59.7606	24.9809	1.2584	9.53e-07	7.25e-05	2162	--	--	--	--	--	--	--	--	--	--	--	--	--	--	--	--	--	--	--	--	PF04647	Accessory gene regulator B	--	--	--	--	GO:0016020	membrane	--	--
comp103178_c0	125.832	52.4689	1.262	1.05e-12	1.49e-10	1792	--	--	--	--	--	--	--	--	--	--	--	--	--	--	--	--	--	--	--	--	--	--	--	--	--	--	--	--	--	--
comp103179_c0	12.5416	48.3793	-1.9477	9.1e-05	0.0049082	4863	321467849	EFX78837.1	2336	0	hypothetical protein DAPPUDRAFT_320143 [Daphnia pulex]	--	--	--	--	--	phu:Phum_PHUM289860	1841	0	--	--	--	Q6YHK3	360	7.7e-33	CD109 antigen	PF00057//PF07677//PF00207//PF07678//PF01835	Low-density lipoprotein receptor domain class A//A-macroglobulin receptor//Alpha-2-macroglobulin family//A-macroglobulin complement component//MG2 domain	--	--	GO:0005515//GO:0004866	protein binding//endopeptidase inhibitor activity	GO:0005615//GO:0005576	extracellular space//extracellular region	KOG1366	Alpha-macroglobulin
comp103207_c3	19.0545	2.59982	2.8736	2.67e-05	0.0015968	739	--	--	--	--	--	--	--	--	--	--	--	--	--	--	--	--	--	--	--	--	--	--	--	--	--	--	--	--	--	--
comp103259_c0	438.312	131.771	1.7339	1.38e-56	8.81e-54	3612	--	--	--	--	--	--	--	--	--	--	--	--	--	--	--	--	--	--	--	--	PF01529	DHHC zinc finger domain	--	--	GO:0008270	zinc ion binding	--	--	--	--
comp103393_c0	644.307	6.78214	6.5699	2.57e-168	5e-165	247	220172369	ACL79887.1	153	1.14e-11	cuticle protein [Rimicaris exoculata]	149675210	EF639839.1	192	7.51e-95	Callinectes sapidus cuticle proprotein proCP5.2 mRNA, complete cds	--	--	--	--	--	--	P81585	182	1.15e-17	Cuticle protein CP434	PF04319//PF08140	NifZ domain//Crustacean cuticle protein repeat	GO:0009399	nitrogen fixation	GO:0042302	structural constituent of cuticle	--	--	--	--
comp103418_c1	109.212	241.67	-1.1459	5.05e-07	4.02e-05	6638	383851548	XP_003701294.1	507	1.03e-48	PREDICTED: uncharacterized protein LOC100880783 [Megachile rotundata]	--	--	--	--	--	ame:726709	156	1.37e-07	--	--	--	--	--	--	--	PF00435//PF10541//PF00184	Spectrin repeat//Nuclear envelope localisation domain//Neurohypophysial hormones, C-terminal Domain	--	--	GO:0003779//GO:0005515//GO:0005185	actin binding//protein binding//neurohypophyseal hormone activity	GO:0016021//GO:0005576	integral to membrane//extracellular region	KOG4701	Chitinase
comp103432_c0	65.0482	13.4512	2.2738	2.48e-12	3.39e-10	1324	--	--	--	--	--	--	--	--	--	--	--	--	--	--	--	--	--	--	--	--	--	--	--	--	--	--	--	--	--	--
comp103435_c5	241.029	550.689	-1.192	1.75e-15	2.97e-13	7589	270001895	EEZ98342.1	2832	0	hypothetical protein TcasGA2_TC000797 [Tribolium castaneum]	--	--	--	--	--	tca:661138	2834	0	--	--	--	Q09103	2492	0	Eye-specific diacylglycerol kinase	PF08001//PF00609//PF00781//PF03820//PF04684//PF00720//PF02535//PF02269//PF00023//PF02058//PF06446//PF00130	CMV US//Diacylglycerol kinase accessory domain//Diacylglycerol kinase catalytic domain//Tricarboxylate carrier//BAF1 / ABF1 chromatin reorganising factor//Subtilisin inhibitor-like//ZIP Zinc transporter//Transcription initiation factor IID, 18kD subunit//Ankyrin repeat//Guanylin precursor//Hepcidin//Phorbol esters/diacylglycerol binding domain (C1 domain)	GO:0006879//GO:0007205//GO:0006338//GO:0035556//GO:0030001//GO:0055085//GO:0006812//GO:0006366//GO:0030683	cellular iron ion homeostasis//protein kinase C-activating G-protein coupled receptor signaling pathway//chromatin remodeling//intracellular signal transduction//metal ion transport//transmembrane transport//cation transport//transcription from RNA polymerase II promoter//evasion or tolerance by virus of host immune response	GO:0003677//GO:0004143//GO:0005515//GO:0046873//GO:0004867//GO:0008324//GO:0008047	DNA binding//diacylglycerol kinase activity//protein binding//metal ion transmembrane transporter activity//serine-type endopeptidase inhibitor activity//cation transmembrane transporter activity//enzyme activator activity	GO:0016020//GO:0005576//GO:0005634//GO:0030176	membrane//extracellular region//nucleus//integral to endoplasmic reticulum membrane	KOG0782	Predicted diacylglycerol kinase
comp103455_c0	8.05525	133.382	-4.0495	1.74e-25	4.94e-23	2346	378558198	AFC17977.1	1427	0	chitinase-like protein, partial [Pandalopsis japonica]	269930121	GU168777.1	956	0	Scylla serrata chitinase 2 (chit2) mRNA, partial cds	tca:652967	153	9.25e-08	K01183	chitinase [EC:3.2.1.14]	http://www.genome.jp/dbget-bin/www_bget?ko:K01183	Q9W5U2	148	2.87e-08	Probable chitinase 3	PF01607//PF00704	Chitin binding Peritrophin-A domain//Glycosyl hydrolases family 18	GO:0006030//GO:0005975	chitin metabolic process//carbohydrate metabolic process	GO:0004553//GO:0008061	hydrolase activity, hydrolyzing O-glycosyl compounds//chitin binding	GO:0005576	extracellular region	KOG2806	Chitinase
comp103504_c0	658.832	122.735	2.4244	9.23e-117	1.14e-113	4209	301605058	XP_002932163.1	1572	0	PREDICTED: putative helicase MOV-10-like [Xenopus (Silurana) tropicalis]	--	--	--	--	--	xtr:100491926	1572	0	--	--	--	Q1LXK4	1510	0	Putative helicase mov-10-B.1	PF01443//PF00004//PF04851//PF01637//PF00580	Viral (Superfamily 1) RNA helicase//ATPase family associated with various cellular activities (AAA)//Type III restriction enzyme, res subunit//Archaeal ATPase//UvrD/REP helicase	--	--	GO:0003677//GO:0016787//GO:0005524//GO:0004386	DNA binding//hydrolase activity//ATP binding//helicase activity	--	--	KOG1804	RNA helicase
comp103673_c0	62.4917	162.228	-1.3763	3.54e-07	2.87e-05	1047	145498917	CAK87728.1	1765	0	unnamed protein product [Paramecium tetraurelia]	21215210	AF510207.1	591	0	Sterkiella histriomuscorum beta-tubulin gene, complete cds	ptm:GSPATT00036831001	1765	0	--	--	--	P33188	1765	0	Tubulin beta chain	PF00091//PF03953	Tubulin/FtsZ family, GTPase domain//Tubulin C-terminal domain	GO:0007018//GO:0006184//GO:0051258	microtubule-based movement//GTP catabolic process//protein polymerization	GO:0003924//GO:0005525//GO:0005198	GTPase activity//GTP binding//structural molecule activity	GO:0005874//GO:0005737//GO:0043234	microtubule//cytoplasm//protein complex	KOG1375	Beta tubulin
comp103683_c0	27.8966	0	5.802	5.13e-09	5.08e-07	4282	--	--	--	--	--	353256058	HQ414127.1	1208	0	Scylla serrata reovirus SZ-2007 segment 1, complete sequence	--	--	--	--	--	--	--	--	--	--	--	--	--	--	--	--	--	--	--	--
comp103804_c0	45.6147	117.429	-1.3642	1.78e-05	0.0011053	248	47123372	AAH70131.1	370	3.96e-44	EEF1A1 protein [Homo sapiens]	290988433	XM_002676880.1	110	2.89e-49	Naegleria gruberi predicted protein, mRNA	bta:100337180	369	4.74e-44	--	--	--	Q04634	378	3.32e-43	Elongation factor 1-alpha	PF00009	Elongation factor Tu GTP binding domain	--	--	GO:0005525//GO:0003924	GTP binding//GTPase activity	--	--	KOG0052	Translation elongation factor EF-1 alpha/Tu
comp103827_c0	60.5415	153.05	-1.338	1.63e-06	0.00011904	778	326528865	BAJ97454.1	1252	4.32e-171	predicted protein [Hordeum vulgare subsp. vulgare]	326528864	AK366251.1	474	0	Hordeum vulgare subsp. vulgare mRNA for predicted protein, complete cds, clone: NIASHv2041H14	tet:TTHERM_00558620	1244	1.42e-168	K07374	tubulin alpha	http://www.genome.jp/dbget-bin/www_bget?ko:K07374	P10872	1245	7.94e-170	Tubulin alpha chain	PF00091	Tubulin/FtsZ family, GTPase domain	GO:0051258	protein polymerization	--	--	GO:0043234	protein complex	KOG1376	Alpha tubulin
comp103829_c0	164.759	33.4405	2.3007	3.62e-29	1.27e-26	517	--	--	--	--	--	--	--	--	--	--	--	--	--	--	--	--	--	--	--	--	--	--	--	--	--	--	--	--	--	--
comp103894_c4	123.574	38.8345	1.67	1.61e-16	2.94e-14	847	6576738	BAA88337.1	448	2.77e-47	ORF2 [Acanthochelys spixii]	--	--	--	--	--	gga:772138	448	2.06e-51	--	--	--	--	--	--	--	--	--	--	--	--	--	--	--	--	--
comp103906_c1	38.2633	107.699	-1.493	6.01e-06	0.00040335	1208	--	--	--	--	--	--	--	--	--	--	--	--	--	--	--	--	--	--	--	--	--	--	--	--	--	--	--	--	--	--
comp103916_c0	70.6513	16.9791	2.057	3.6e-12	4.89e-10	576	--	--	--	--	--	--	--	--	--	--	--	--	--	--	--	--	--	--	--	--	PF01142//PF03552//PF03286//PF06936	tRNA pseudouridine synthase D (TruD)//Cellulose synthase//Pox virus Ag35 surface protein//Selenoprotein S (SelS)	GO:0001522//GO:0006886//GO:0030244//GO:0009451	pseudouridine synthesis//intracellular protein transport//cellulose biosynthetic process//RNA modification	GO:0003723//GO:0016760//GO:0008430//GO:0009982	RNA binding//cellulose synthase (UDP-forming) activity//selenium binding//pseudouridine synthase activity	GO:0016020//GO:0030176//GO:0019031	membrane//integral to endoplasmic reticulum membrane//viral envelope	--	--
comp103988_c2	65.7986	176.577	-1.4242	3.52e-08	3.21e-06	4103	195109058	EDW14568.1	2032	0	GI24329 [Drosophila mojavensis]	--	--	--	--	--	dmo:Dmoj_GI24329	2032	0	K11141	glutamyl aminopeptidase [EC:3.4.11.7]	http://www.genome.jp/dbget-bin/www_bget?ko:K11141	Q07075	1698	0	Glutamyl aminopeptidase	PF03376//PF01433	Adenovirus E3B protein//Peptidase family M1	--	--	GO:0008237//GO:0008270	metallopeptidase activity//zinc ion binding	GO:0016020	membrane	KOG1046	Puromycin-sensitive aminopeptidase and related aminopeptidases
comp104066_c3	2681.1	1117.34	1.2628	1.13e-237	3.07e-234	650	390343325	XP_003725849.1	345	8.81e-35	PREDICTED: RNA-directed DNA polymerase from mobile element jockey-like [Strongylocentrotus purpuratus]	193075668	EU794003.1	237	2.08e-119	Portunus trituberculatus clone CGT5E5 microsatellite sequence	spu:755304	337	9.12e-36	--	--	--	--	--	--	--	--	--	--	--	--	--	--	--	--	--
comp104075_c0	98.3571	214.914	-1.1277	3.41e-06	0.00023624	14891	332024586	EGI64784.1	191	3.29e-11	ATP-binding cassette sub-family A member 13 [Acromyrmex echinatior]	--	--	--	--	--	nve:NEMVE_v1g87844	1758	0	K05641	ATP-binding cassette, subfamily A (ABC1), member 1	http://www.genome.jp/dbget-bin/www_bget?ko:K05641	Q7TNJ2	1636	0	ATP-binding cassette sub-family A member 7	PF06414//PF03193//PF08168//PF00448//PF00005	Zeta toxin//Protein of unknown function, DUF258//NUC205 domain//SRP54-type protein, GTPase domain//ABC transporter	GO:0006614	SRP-dependent cotranslational protein targeting to membrane	GO:0005524//GO:0016301//GO:0005525//GO:0016887//GO:0003924	ATP binding//kinase activity//GTP binding//ATPase activity//GTPase activity	GO:0005634	nucleus	KOG0059	Lipid exporter ABCA1 and related proteins, ABC superfamily
comp104148_c0	283.545	600.333	-1.0822	1.69e-13	2.5e-11	346	242002648	EEC08797.1	280	1.64e-30	60S acidic ribosomal protein P1, putative [Ixodes scapularis]	262401192	FJ774778.1	174	1.11e-84	Scylla paramamosain putative 60S acidic ribosomal protein P1 mRNA, partial cds	isc:IscW_ISCW006538	280	1.75e-30	--	--	--	P02402	253	3.65e-27	60S acidic ribosomal protein P1	PF00428	60s Acidic ribosomal protein	GO:0006414	translational elongation	GO:0003735	structural constituent of ribosome	GO:0005840//GO:0005622	ribosome//intracellular	KOG1762	60s acidic ribosomal protein P1
comp104175_c0	380.362	816.299	-1.1017	1.45e-18	2.96e-16	458	328899610	AEB54642.1	473	2.23e-58	ribosomal protein L35 [Procambarus clarkii]	262401437	FJ774901.1	374	0	Scylla paramamosain ribosomal protein L35 mRNA, complete cds	rno:296709	353	3.29e-40	--	--	--	P17078	353	2.63e-41	60S ribosomal protein L35	PF00466//PF00380//PF00831	Ribosomal protein L10//Ribosomal protein S9/S16//Ribosomal L29 protein	GO:0042254//GO:0006412	ribosome biogenesis//translation	GO:0003735	structural constituent of ribosome	GO:0005840//GO:0005622	ribosome//intracellular	KOG3436	60S ribosomal protein L35
comp104194_c0	374.193	827.421	-1.1448	1.58e-20	3.74e-18	360	307189894	EFN74138.1	368	1.73e-43	60S ribosomal protein L37a [Camponotus floridanus]	--	--	--	--	--	ame:725432	368	2.06e-43	--	--	--	O61598	366	3.49e-44	60S ribosomal protein L37a	PF00303//PF02977//PF04828//PF01780//PF00265	Thymidylate synthase//Carboxypeptidase A inhibitor//Glutathione-dependent formaldehyde-activating enzyme//Ribosomal L37ae protein family//Thymidine kinase	GO:0006231//GO:0008152//GO:0006412	dTMP biosynthetic process//metabolic process//translation	GO:0005524//GO:0004799//GO:0008191//GO:0016846//GO:0003735//GO:0004797	ATP binding//thymidylate synthase activity//metalloendopeptidase inhibitor activity//carbon-sulfur lyase activity//structural constituent of ribosome//thymidine kinase activity	GO:0005840//GO:0005622	ribosome//intracellular	KOG0402	60S ribosomal protein L37
comp104212_c1	507.956	1127.75	-1.1507	1.01e-27	3.22e-25	757	328899855	AEB54651.1	931	5.52e-125	ribosomal protein S9 [Procambarus clarkii]	94468469	DQ440051.1	162	1.2e-77	Aedes aegypti clone AE-303 ribosomal protein S4 mRNA, complete cds	api:100159410	801	3e-105	--	--	--	P55935	775	1.83e-102	40S ribosomal protein S9	PF00163//PF01479	Ribosomal protein S4/S9 N-terminal domain//S4 domain	--	--	GO:0003723//GO:0019843	RNA binding//rRNA binding	GO:0005622	intracellular	KOG3301	Ribosomal protein S4
comp104223_c0	226.48	461.411	-1.0267	1.61e-09	1.68e-07	301	357625019	EHJ75575.1	218	4.06e-21	ribosomal protein L39 [Danaus plexippus]	15213797	AF400202.1	68	8.02e-26	Spodoptera frugiperda ribosomal protein L39 mRNA, complete cds	tca:100190999	207	5.06e-20	--	--	--	Q962S4	207	4.04e-21	60S ribosomal protein L39	PF00832//PF11734	Ribosomal L39 protein//TilS substrate C-terminal domain	GO:0006412//GO:0008033	translation//tRNA processing	GO:0016879//GO:0005524//GO:0000166//GO:0003735	ligase activity, forming carbon-nitrogen bonds//ATP binding//nucleotide binding//structural constituent of ribosome	GO:0005840//GO:0005622//GO:0005737	ribosome//intracellular//cytoplasm	KOG0002	60s ribosomal protein L39
comp104229_c0	255.882	778.517	-1.6052	3.16e-39	1.37e-36	662	289739387	ADD18441.1	475	3.05e-56	fructose-biphosphate aldolase [Glossina morsitans morsitans]	320409293	HQ833664.1	39	2.48e-09	Lingula anatina fructose-bisphosphate aldolase mRNA, partial cds	dwi:Dwil_GK13316	448	1.7e-50	--	--	--	P54216	429	6.44e-49	Fructose-bisphosphate aldolase 1	PF00274	Fructose-bisphosphate aldolase class-I	GO:0006096	glycolysis	GO:0004332	fructose-bisphosphate aldolase activity	--	--	KOG1557	Fructose-biphosphate aldolase
comp104233_c0	214.209	513.102	-1.2602	2.37e-16	4.24e-14	355	209738384	ACN12287.1	369	1.59e-43	40S ribosomal protein S21 [Salmo salar]	262401362	FJ774863.1	157	3.23e-75	Scylla paramamosain ribosomal protein S21 mRNA, partial cds	oaa:100080439	356	9.36e-42	--	--	--	P05765	352	2.87e-42	40S ribosomal protein S21	PF04579//PF01249	Keratin, high-sulphur matrix protein//Ribosomal protein S21e	GO:0006412	translation	GO:0003735//GO:0005198	structural constituent of ribosome//structural molecule activity	GO:0005840//GO:0005622//GO:0045095	ribosome//intracellular//keratin filament	KOG3486	40S ribosomal protein S21
comp104236_c0	194.174	441.285	-1.1844	1.57e-12	2.17e-10	343	115746711	XP_001200730.1	246	1.71e-25	PREDICTED: 40S ribosomal protein S28-like [Strongylocentrotus purpuratus]	318264371	NM_001200160.1	59	9.34e-21	Ictalurus punctatus 40S ribosomal protein S28 (LOC100304578), mRNA gi|308324394|gb|GU589382.1| Ictalurus punctatus clone CBCZ13225 40S ribosomal protein s28 (RS28) mRNA, complete cds	spu:760937	246	1.83e-25	--	--	--	P62859	230	3.53e-24	40S ribosomal protein S28	PF01667//PF06221//PF01200	Ribosomal protein S27//Putative zinc finger motif, C2HC5-type//Ribosomal protein S28e	GO:0006355//GO:0006412	regulation of transcription, DNA-dependent//translation	GO:0008270//GO:0003735	zinc ion binding//structural constituent of ribosome	GO:0005840//GO:0005634//GO:0005622	ribosome//nucleus//intracellular	KOG3502	40S ribosomal protein S28
comp104237_c0	200.024	407.833	-1.0278	1.34e-08	1.27e-06	387	256083389	CCD79259.1	199	2.95e-18	putative 60s ribosomal protein L29 [Schistosoma mansoni]	--	--	--	--	--	smm:Smp_066940	199	3.16e-18	--	--	--	Q8HXB8	191	1.89e-17	60S ribosomal protein L29	PF01779	Ribosomal L29e protein family	GO:0006412	translation	GO:0003735	structural constituent of ribosome	GO:0005840//GO:0005622	ribosome//intracellular	KOG3504	60S ribosomal protein L29
comp104258_c0	286.945	637.095	-1.1507	2.39e-16	4.25e-14	441	196009229	EDV23570.1	200	7.68e-18	expressed hypothetical protein [Trichoplax adhaerens]	317583870	NM_001200102.1	48	1.6e-14	Ictalurus punctatus ribosomal protein P1 (LOC100304516), mRNA gi|15293862|gb|AF401552.1| Ictalurus punctatus ribosomal protein P1 mRNA, complete cds	tad:TRIADDRAFT_37976	200	8.22e-18	--	--	--	P90703	192	1.29e-17	60S acidic ribosomal protein P2	PF00428	60s Acidic ribosomal protein	GO:0006414	translational elongation	GO:0003735	structural constituent of ribosome	GO:0005840//GO:0005622	ribosome//intracellular	KOG3449	60S acidic ribosomal protein P2
comp104268_c0	244.121	517.115	-1.0829	7.57e-12	1e-09	371	91087573	EFA07141.1	260	1.58e-27	hypothetical protein TcasGA2_TC010132 [Tribolium castaneum]	69608616	AM040022.1	50	1.03e-15	Sphaerius sp. APV-2005 mRNA for ribosomal protein S29e (rpS29e gene)	tca:659992	260	1.69e-27	--	--	--	Q9VH69	251	2.63e-27	40S ribosomal protein S29	PF01258//PF08273//PF00253	Prokaryotic dksA/traR C4-type zinc finger//Zinc-binding domain of primase-helicase//Ribosomal protein S14p/S29e	GO:0006412	translation	GO:0003896//GO:0008270//GO:0003735//GO:0004386	DNA primase activity//zinc ion binding//structural constituent of ribosome//helicase activity	GO:0005840//GO:0005622	ribosome//intracellular	KOG3506	40S ribosomal protein S29
comp104359_c0	139.569	68.1741	1.0337	2.14e-11	2.74e-09	603	--	--	--	--	--	--	--	--	--	--	--	--	--	--	--	--	--	--	--	--	PF00895	ATP synthase protein 8	GO:0015986	ATP synthesis coupled proton transport	GO:0015078	hydrogen ion transmembrane transporter activity	GO:0000276	mitochondrial proton-transporting ATP synthase complex, coupling factor F(o)	--	--
comp104367_c0	228.521	39.6755	2.526	3.42e-43	1.62e-40	621	--	--	--	--	--	--	--	--	--	--	--	--	--	--	--	--	--	--	--	--	--	--	--	--	--	--	--	--	--	--
comp104448_c0	884.217	418.571	1.0789	7.19e-67	5.25e-64	570	54042615	AAV28477.1	476	2.16e-58	arthrodial cuticle protein AMP6.0 [Callinectes sapidus]	121484212	EF102009.1	505	0	Portunus pelagicus cuticle protein CB4-like mRNA, complete sequence	aag:AaeL_AAEL008293	173	1.52e-13	--	--	--	P81575	355	2.47e-41	Cuticle protein AM/CP1114	PF00379	Insect cuticle protein	--	--	GO:0042302	structural constituent of cuticle	--	--	--	--
comp104581_c0	30.8643	2.03464	3.9231	3.44e-09	3.45e-07	384	--	--	--	--	--	--	--	--	--	--	--	--	--	--	--	--	--	--	--	--	--	--	--	--	--	--	--	--	--	--
comp104591_c0	41.4659	12.4531	1.7354	1.08e-06	8.08e-05	660	--	--	--	--	--	--	--	--	--	--	--	--	--	--	--	--	--	--	--	--	PF02544	3-oxo-5-alpha-steroid 4-dehydrogenase	GO:0006629	lipid metabolic process	GO:0016627	oxidoreductase activity, acting on the CH-CH group of donors	GO:0016021//GO:0005737	integral to membrane//cytoplasm	--	--
comp104653_c0	820.64	213.071	1.9454	1.93e-117	2.46e-114	1161	393395824	AFN08746.1	574	5.28e-70	fatty acid binding protein [Scylla paramamosain]	393395823	JQ824129.1	631	0	Scylla paramamosain fatty acid binding protein mRNA, complete cds	ame:408689	305	1.22e-30	--	--	--	P0C6G6	251	2.24e-24	Myelin P2 protein	--	--	--	--	--	--	--	--	KOG4015	Fatty acid-binding protein FABP
comp104939_c0	27.8118	5.42571	2.3578	3.18e-06	0.0002228	288	--	--	--	--	--	--	--	--	--	--	--	--	--	--	--	--	--	--	--	--	--	--	--	--	--	--	--	--	--	--
comp105139_c0	629.183	156.442	2.0078	2.22e-93	2.26e-90	523	--	--	--	--	--	--	--	--	--	--	--	--	--	--	--	--	--	--	--	--	PF05887	Procyclic acidic repetitive protein (PARP)	--	--	--	--	GO:0016020	membrane	--	--
comp105206_c0	309.193	15.1468	4.3514	2.13e-81	1.81e-78	1079	--	--	--	--	--	--	--	--	--	--	--	--	--	--	--	--	--	--	--	--	PF08091	Spider insecticidal peptide	GO:0009405	pathogenesis	--	--	GO:0005576	extracellular region	--	--
comp105711_c0	218.764	93.0283	1.2336	1.82e-20	4.24e-18	1240	332374752	AEE62517.1	280	2.22e-27	unknown [Dendroctonus ponderosae]	--	--	--	--	--	dwi:Dwil_GK18221	267	3.27e-25	--	--	--	Q9HFV1	220	6.73e-20	Cytochrome b5	PF00173	Cytochrome b5-like Heme/Steroid binding domain	--	--	GO:0020037	heme binding	--	--	KOG0537	Cytochrome b5
comp106337_c1	157.961	68.7189	1.2008	8.55e-15	1.4e-12	970	--	--	--	--	--	--	--	--	--	--	--	--	--	--	--	--	--	--	--	--	--	--	--	--	--	--	--	--	--	--
comp106492_c0	223.487	99.8625	1.1622	1.31e-19	2.96e-17	734	--	--	--	--	--	--	--	--	--	--	--	--	--	--	--	--	--	--	--	--	PF00935	Ribosomal protein L44	GO:0006412	translation	GO:0003735	structural constituent of ribosome	GO:0005840//GO:0005622	ribosome//intracellular	--	--
comp108372_c0	46.0421	20.5725	1.1622	3.93e-05	0.0022778	727	--	--	--	--	--	--	--	--	--	--	--	--	--	--	--	--	--	--	--	--	PF02053	Gene 66 (IR5) protein	--	--	GO:0008270	zinc ion binding	--	--	--	--
comp109491_c0	201.787	26.7894	2.9131	5.83e-43	2.71e-40	746	--	--	--	--	--	--	--	--	--	--	--	--	--	--	--	--	--	--	--	--	--	--	--	--	--	--	--	--	--	--
comp112381_c0	103.559	16.5032	2.6496	2.81e-21	6.74e-19	517	--	--	--	--	--	--	--	--	--	--	--	--	--	--	--	--	--	--	--	--	--	--	--	--	--	--	--	--	--	--
comp114734_c0	93.6104	196.908	-1.0728	3e-05	0.0017736	3270	328700364	XP_001946672.2	2035	0	PREDICTED: chorion peroxidase-like [Acyrthosiphon pisum]	260782023	XM_002586047.1	35	2.13e-06	Branchiostoma floridae hypothetical protein, mRNA	api:100160088	2035	0	--	--	--	Q9VEG6	1058	2.63e-126	Chorion peroxidase	PF06444//PF03098	NADH dehydrogenase subunit 2 C-terminus//Animal haem peroxidase	GO:0006979//GO:0006120//GO:0055114	response to oxidative stress//mitochondrial electron transport, NADH to ubiquinone//oxidation-reduction process	GO:0020037//GO:0004601//GO:0008137	heme binding//peroxidase activity//NADH dehydrogenase (ubiquinone) activity	--	--	KOG2408	Peroxidase/oxygenase
comp161569_c0	64.018	148.307	-1.212	2.53e-05	0.0015204	499	118385490	EAS05629.1	154	6.07e-11	hypothetical protein TTHERM_00713220 [Tetrahymena thermophila SB210]	--	--	--	--	--	tet:TTHERM_00713220	154	6.5e-11	--	--	--	--	--	--	--	--	--	--	--	--	--	--	--	--	--
comp190140_c0	15.1778	90.7676	-2.5802	2.09e-11	2.68e-09	1592	356651194	AET34914.1	837	3.24e-104	prophenoloxide activating enzyme III [Macrobrachium rosenbergii]	--	--	--	--	--	dan:Dana_GF23281	499	2.02e-54	--	--	--	P13582	402	9.05e-42	Serine protease easter	PF00089//PF00729//PF02395	Trypsin//Viral coat protein (S domain)//Immunoglobulin A1 protease	GO:0006508	proteolysis	GO:0004252//GO:0005198	serine-type endopeptidase activity//structural molecule activity	GO:0019028	viral capsid	KOG3627	Trypsin
comp31462_c0	6.78336	62.3957	-3.2014	1.85e-10	2.13e-08	585	--	--	--	--	--	--	--	--	--	--	ame:411597	151	4.41e-09	--	--	--	--	--	--	--	PF05463	Sclerostin (SOST)	--	--	--	--	GO:0005615	extracellular space	--	--
comp34677_c0	38.9196	234.662	-2.592	3.18e-27	9.62e-25	603	--	--	--	--	--	--	--	--	--	--	--	--	--	--	--	--	--	--	--	--	--	--	--	--	--	--	--	--	--	--
comp34866_c0	16.4497	1.13036	3.8632	1.72e-05	0.0010755	759	--	--	--	--	--	--	--	--	--	--	--	--	--	--	--	--	--	--	--	--	--	--	--	--	--	--	--	--	--	--
comp34960_c0	30.4073	524.196	-4.1076	4.44e-96	4.65e-93	332	--	--	--	--	--	--	--	--	--	--	--	--	--	--	--	--	--	--	--	--	PF00095//PF03613	WAP-type (Whey Acidic Protein) 'four-disulfide core'//PTS system mannose/fructose/sorbose family IID component	GO:0009401	phosphoenolpyruvate-dependent sugar phosphotransferase system	GO:0030414	peptidase inhibitor activity	GO:0016021//GO:0005576	integral to membrane//extracellular region	--	--
comp350270_c0	115.269	30.514	1.9175	1.05e-17	2.03e-15	396	--	--	--	--	--	--	--	--	--	--	--	--	--	--	--	--	--	--	--	--	--	--	--	--	--	--	--	--	--	--
comp35619_c0	39.1053	15.712	1.3155	4.79e-05	0.0027238	300	--	--	--	--	--	--	--	--	--	--	--	--	--	--	--	--	--	--	--	--	--	--	--	--	--	--	--	--	--	--
comp35658_c0	31.2035	10.2862	1.601	5.11e-05	0.0028901	982	--	--	--	--	--	--	--	--	--	--	--	--	--	--	--	--	--	--	--	--	--	--	--	--	--	--	--	--	--	--
comp35779_c0	598.118	1238.3	-1.0499	2.4e-24	6.67e-22	1069	328786416	XP_003250788.1	506	4.45e-57	PREDICTED: arrestin homolog isoform 1 [Apis mellifera]	--	--	--	--	--	ame:550791	506	4.76e-57	K13805	arrestin-2	http://www.genome.jp/dbget-bin/www_bget?ko:K13805	P32122	489	1.65e-55	Arrestin homolog	PF05493	ATP synthase subunit H	GO:0015991	ATP hydrolysis coupled proton transport	GO:0015078	hydrogen ion transmembrane transporter activity	GO:0033179	proton-transporting V-type ATPase, V0 domain	KOG3865	Arrestin
comp35779_c1	577.011	1574.42	-1.4481	4.31e-63	3.04e-60	726	1703416	AAA82007.1	663	6.64e-82	arrestin [Limulus polyphemus]	--	--	--	--	--	nvi:100115165	629	1.02e-76	K13805	arrestin-2	http://www.genome.jp/dbget-bin/www_bget?ko:K13805	P51484	663	5.68e-83	Arrestin, lateral eye	PF01899	Na+/H+ ion antiporter subunit	GO:0006812	cation transport	GO:0008324	cation transmembrane transporter activity	GO:0016021	integral to membrane	KOG3865	Arrestin
comp35805_c0	8.39441	40.9189	-2.2853	3.96e-05	0.0022953	777	--	--	--	--	--	--	--	--	--	--	--	--	--	--	--	--	--	--	--	--	PF00594//PF07657	Vitamin K-dependent carboxylation/gamma-carboxyglutamic (GLA) domain//N terminus of Notch ligand	GO:0007275//GO:0007219	multicellular organismal development//Notch signaling pathway	GO:0005509	calcium ion binding	GO:0005576//GO:0016021	extracellular region//integral to membrane	--	--
comp35844_c0	842.753	1871.96	-1.1514	5.58e-45	2.81e-42	405	--	--	--	--	--	311739208	HM765425.1	75	1.43e-29	Celuca pugilator opsin protein (Rh1) mRNA, complete cds	--	--	--	--	--	--	--	--	--	--	--	--	--	--	--	--	--	--	--	--
comp35874_c0	82.7172	24.0766	1.7806	2.89e-12	3.94e-10	593	--	--	--	--	--	--	--	--	--	--	--	--	--	--	--	--	--	--	--	--	--	--	--	--	--	--	--	--	--	--
comp35894_c0	281.509	745.377	-1.4048	6.13e-29	2.09e-26	914	--	--	--	--	--	--	--	--	--	--	--	--	--	--	--	--	--	--	--	--	--	--	--	--	--	--	--	--	KOG1437	Fasciclin and related adhesion glycoproteins
comp35944_c0	167.717	337.688	-1.0097	4.48e-07	3.58e-05	458	22758848	AAN05584.1	539	2.08e-68	ribosomal protein L30 [Argopecten irradians]	356568892	XM_003552594.1	44	2.79e-12	PREDICTED: Glycine max 60S ribosomal protein L30-like (LOC100806260), mRNA	nvi:100119002	512	2.32e-64	--	--	--	P67884	502	6.09e-64	60S ribosomal protein L30	PF06507	Auxin response factor	GO:0006355//GO:0009725	regulation of transcription, DNA-dependent//response to hormone stimulus	GO:0003677	DNA binding	GO:0005634	nucleus	KOG2988	60S ribosomal protein L30
comp35952_c0	594.051	1225.36	-1.0445	8.23e-24	2.26e-21	737	6831612	AAD21924.1	847	2.52e-112	L15-like ribosomal protein [Orconectes limosus]	116488139	DQ848918.1	136	3.32e-63	Scophthalmus maximus clone sbc85 60S ribosomal protein L15 mRNA, partial cds	ame:413137	726	6.15e-94	--	--	--	Q9XYC2	847	2.16e-113	60S ribosomal protein L15	PF00827	Ribosomal L15	GO:0006412	translation	GO:0003735	structural constituent of ribosome	GO:0005840	ribosome	KOG1678	60s ribosomal protein L15
comp35961_c0	38.0716	11.6427	1.7093	3.56e-06	0.00024651	436	--	--	--	--	--	--	--	--	--	--	--	--	--	--	--	--	--	--	--	--	--	--	--	--	--	--	--	--	--	--
comp35962_c0	58.5667	26.1112	1.1654	3.41e-06	0.00023624	834	--	--	--	--	--	--	--	--	--	--	--	--	--	--	--	--	--	--	--	--	--	--	--	--	--	--	--	--	--	--
comp35975_c0	538.3	1184.82	-1.1382	2.57e-28	8.34e-26	661	240849515	BAH70554.1	762	5.58e-100	ACYPI004755 [Acyrthosiphon pisum]	56361163	CR719629.2	182	7.95e-89	Tetraodon nigroviridis full-length cDNA	api:100163690	762	5.96e-100	--	--	--	Q94300	731	2.62e-96	60S ribosomal protein L11	PF00281//PF00673	Ribosomal protein L5//ribosomal L5P family C-terminus	GO:0006412	translation	GO:0003735	structural constituent of ribosome	GO:0005840//GO:0005622	ribosome//intracellular	KOG0397	60S ribosomal protein L11
comp35988_c0	1877.92	4433.65	-1.2394	6.4e-124	8.71e-121	1295	225348408	ACX47133.1	1707	0	prophenoloxidase-activating factor [Portunus trituberculatus]	294959381	FJ769222.2	1284	0	Portunus trituberculatus phenoloxidase activating factor mRNA, complete cds	ame:550683	800	2.13e-99	--	--	--	Q8VIF2	345	4.29e-35	Serine protease 42	PF00089//PF02395//PF00260	Trypsin//Immunoglobulin A1 protease//Protamine P1	GO:0006508//GO:0007283	proteolysis//spermatogenesis	GO:0004252//GO:0003677	serine-type endopeptidase activity//DNA binding	GO:0005634//GO:0000786	nucleus//nucleosome	KOG3627	Trypsin
comp36060_c0	19.6718	1.69553	3.5363	4.49e-06	0.00030592	312	--	--	--	--	--	--	--	--	--	--	--	--	--	--	--	--	--	--	--	--	PF00122//PF03739//PF05529//PF00520//PF07655	E1-E2 ATPase//Predicted permease YjgP/YjgQ family//B-cell receptor-associated protein 31-like//Ion transport protein//Secretin N-terminal domain	GO:0055085//GO:0009297//GO:0006811//GO:0006886	transmembrane transport//pilus assembly//ion transport//intracellular protein transport	GO:0046872//GO:0005216//GO:0000166	metal ion binding//ion channel activity//nucleotide binding	GO:0016020//GO:0019867//GO:0005783//GO:0016021	membrane//outer membrane//endoplasmic reticulum//integral to membrane	--	--
comp36068_c0	760.073	288.669	1.3967	9.54e-77	7.95e-74	2047	--	--	--	--	--	--	--	--	--	--	--	--	--	--	--	--	--	--	--	--	PF12837//PF00870	4Fe-4S binding domain//P53 DNA-binding domain	--	--	GO:0009055//GO:0044212//GO:0051536	electron carrier activity//transcription regulatory region DNA binding//iron-sulfur cluster binding	--	--	--	--
comp36090_c0	44.6854	167.632	-1.9074	8.56e-13	1.22e-10	963	--	--	--	--	--	--	--	--	--	--	--	--	--	--	--	--	--	--	--	--	PF07525	SOCS box	GO:0035556	intracellular signal transduction	--	--	--	--	--	--
comp36220_c0	241.827	79.3623	1.6074	1.28e-29	4.52e-27	357	--	--	--	--	--	--	--	--	--	--	--	--	--	--	--	--	--	--	--	--	PF04684	BAF1 / ABF1 chromatin reorganising factor	GO:0006338	chromatin remodeling	GO:0003677	DNA binding	GO:0005634	nucleus	--	--
comp36222_c0	290.328	638.651	-1.1373	5.8e-16	1.01e-13	1005	294611164	ADF27340.1	285	5.73e-27	mannose-binding protein [Scylla paramamosain]	--	--	--	--	--	dya:Dyak_GE14680	198	1.85e-15	--	--	--	Q90WI6	118	3.4e-06	C-type lectin BML-1	PF00059	Lectin C-type domain	--	--	GO:0030246	carbohydrate binding	--	--	KOG0845	Nuclear pore complex, Nup98 component (sc Nup145/Nup100/Nup116)
comp36223_c0	24.5049	3.53575	2.793	2.5e-06	0.00017758	547	--	--	--	--	--	--	--	--	--	--	--	--	--	--	--	--	--	--	--	--	--	--	--	--	--	--	--	--	--	--
comp36241_c0	89.1165	9.26892	3.2652	1.75e-21	4.28e-19	1461	--	--	--	--	--	--	--	--	--	--	--	--	--	--	--	--	--	--	--	--	PF00170//PF07716	bZIP transcription factor//Basic region leucine zipper	GO:0006355	regulation of transcription, DNA-dependent	GO:0043565//GO:0003700//GO:0046983	sequence-specific DNA binding//sequence-specific DNA binding transcription factor activity//protein dimerization activity	--	--	--	--
comp36246_c0	66.1548	26.8946	1.2985	1.53e-07	1.28e-05	521	--	--	--	--	--	--	--	--	--	--	--	--	--	--	--	--	--	--	--	--	--	--	--	--	--	--	--	--	KOG4364	Chromatin assembly factor-I
comp36383_c0	180.163	2128.09	-3.5622	0	0	416	--	--	--	--	--	--	--	--	--	--	--	--	--	--	--	--	--	--	--	--	PF00095//PF05676	WAP-type (Whey Acidic Protein) 'four-disulfide core'//NADH-ubiquinone oxidoreductase B18 subunit (NDUFB7)	--	--	GO:0003954//GO:0008137//GO:0030414	NADH dehydrogenase activity//NADH dehydrogenase (ubiquinone) activity//peptidase inhibitor activity	GO:0005576//GO:0005739	extracellular region//mitochondrion	--	--
comp36410_c0	113.714	240.946	-1.0833	2.94e-06	0.00020718	1910	242008593	EEB12349.1	1038	2.33e-133	conserved hypothetical protein [Pediculus humanus corporis]	--	--	--	--	--	phu:Phum_PHUM173160	1038	2.49e-133	--	--	--	Q98TX3	820	3.34e-100	Programmed cell death protein 4	PF00751	DM DNA binding domain	GO:0007548//GO:0006355	sex differentiation//regulation of transcription, DNA-dependent	GO:0043565	sequence-specific DNA binding	GO:0005634	nucleus	KOG0403	Neoplastic transformation suppressor Pdcd4/MA-3, contains MA3 domain
comp36467_c0	54.8605	20.1203	1.4471	3.78e-07	3.06e-05	958	--	--	--	--	--	--	--	--	--	--	--	--	--	--	--	--	--	--	--	--	PF00228	Bowman-Birk serine protease inhibitor family	--	--	GO:0004867	serine-type endopeptidase inhibitor activity	GO:0005576	extracellular region	--	--
comp36694_c0	48.5189	14.2493	1.7677	9.95e-08	8.52e-06	263	--	--	--	--	--	--	--	--	--	--	--	--	--	--	--	--	--	--	--	--	--	--	--	--	--	--	--	--	--	--
comp36831_c0	251.832	689.15	-1.4524	9.62e-29	3.19e-26	450	--	--	--	--	--	--	--	--	--	--	--	--	--	--	--	--	--	--	--	--	PF00093//PF05375//PF06453	von Willebrand factor type C domain//Pacifastin inhibitor (LCMII)//Type II heat-labile enterotoxin , B subunit (LT-IIB)	GO:0009405	pathogenesis	GO:0005515//GO:0030414	protein binding//peptidase inhibitor activity	GO:0005576	extracellular region	--	--
comp36850_c0	32.9799	98.0019	-1.5712	5.38e-06	0.00036324	3276	356651194	AET34914.1	848	2e-100	prophenoloxide activating enzyme III [Macrobrachium rosenbergii]	110339422	DQ667138.1	480	0	Callinectes sapidus prophenoloxidase activating enzyme III mRNA, complete cds	aag:AaeL_AAEL000037	460	3.09e-47	--	--	--	P13582	322	5.25e-30	Serine protease easter	PF00089	Trypsin	GO:0006508	proteolysis	GO:0004252	serine-type endopeptidase activity	--	--	KOG3627	Trypsin
comp36882_c0	27.303	3.61714	2.9161	4.28e-07	3.43e-05	298	--	--	--	--	--	--	--	--	--	--	--	--	--	--	--	--	--	--	--	--	--	--	--	--	--	--	--	--	--	--
comp37103_c0	51.2992	8.70374	2.5592	5.18e-11	6.35e-09	1150	91078546	EFA00276.1	193	4.49e-15	hypothetical protein TcasGA2_TC003109 [Tribolium castaneum]	--	--	--	--	--	tca:659570	193	4.8e-15	--	--	--	P81225	173	3.54e-13	Cuticle protein 21	PF00379	Insect cuticle protein	--	--	GO:0042302	structural constituent of cuticle	--	--	KOG1721	FOG: Zn-finger
comp37768_c0	50.8752	25.3313	1.006	6.88e-05	0.0037806	2281	--	--	--	--	--	--	--	--	--	--	--	--	--	--	--	--	--	--	--	--	PF08686//PF07711	PLAC (protease and lacunin) domain//Rab geranylgeranyl transferase alpha-subunit, insert domain	--	--	GO:0008233//GO:0008270//GO:0004663	peptidase activity//zinc ion binding//Rab geranylgeranyltransferase activity	--	--	--	--
comp38027_c0	24.7593	5.99089	2.0471	4.03e-05	0.0023237	521	--	--	--	--	--	--	--	--	--	--	--	--	--	--	--	--	--	--	--	--	--	--	--	--	--	--	--	--	--	--
comp38322_c0	29.5076	5.65178	2.3843	1.41e-06	0.00010413	598	253735765	BAH72338.1	203	1.23e-17	ACYPI001681 [Acyrthosiphon pisum]	--	--	--	--	--	api:100160381	203	1.31e-17	--	--	--	--	--	--	--	PF00379	Insect cuticle protein	--	--	GO:0042302	structural constituent of cuticle	--	--	--	--
comp39977_c0	22.0459	4.52143	2.2857	4.35e-05	0.0024969	1209	--	--	--	--	--	--	--	--	--	--	--	--	--	--	--	--	--	--	--	--	PF00499//PF00341	NADH-ubiquinone/plastoquinone oxidoreductase chain 6//Platelet-derived growth factor (PDGF)	GO:0055114	oxidation-reduction process	GO:0008083//GO:0008137	growth factor activity//NADH dehydrogenase (ubiquinone) activity	GO:0016020	membrane	--	--
comp47428_c0	53.6734	5.19964	3.3677	8.43e-14	1.29e-11	387	--	--	--	--	--	--	--	--	--	--	--	--	--	--	--	--	--	--	--	--	PF05927	Penaeidin	--	--	GO:0008061	chitin binding	GO:0005737	cytoplasm	--	--
comp47628_c0	57.0506	26.6764	1.0967	9.51e-06	0.00062267	1464	--	--	--	--	--	--	--	--	--	--	--	--	--	--	--	--	--	--	--	--	PF09289//PF04647//PF08278	Follistatin/Osteonectin-like EGF domain//Accessory gene regulator B//DNA primase DnaG DnaB-binding	GO:0006269	DNA replication, synthesis of RNA primer	GO:0005515//GO:0003896	protein binding//DNA primase activity	GO:0016020	membrane	--	--
comp48980_c0	17.4672	73.8507	-2.08	3.13e-07	2.55e-05	1175	--	--	380	1.2e-38	--	--	--	--	--	--	phu:Phum_PHUM210130	382	5.21e-38	--	--	--	Q9BRS8	308	1.01e-29	La-related protein 6	PF00076	RNA recognition motif. (a.k.a. RRM, RBD, or RNP domain)	--	--	GO:0003676	nucleic acid binding	--	--	KOG1855	Predicted RNA-binding protein
comp512647_c0	35.7822	9.85558	1.8602	2.61e-06	0.00018478	545	--	--	--	--	--	--	--	--	--	--	--	--	--	--	--	--	--	--	--	--	--	--	--	--	--	--	--	--	--	--
comp52086_c0	93.4409	413.168	-2.1446	2.25e-35	9.38e-33	1544	104303625	AAV83539.2	442	5.67e-47	ovarian peritrophin [Fenneropenaeus merguiensis]	--	--	--	--	--	aag:AaeL_AAEL001042	130	6.07e-06	--	--	--	--	--	--	--	PF01607	Chitin binding Peritrophin-A domain	GO:0006030	chitin metabolic process	GO:0008061	chitin binding	GO:0005576	extracellular region	KOG1218	Proteins containing Ca2+-binding EGF-like domains
comp52538_c0	5.68107	35.648	-2.6496	1.89e-05	0.0011668	222	--	--	--	--	--	--	--	--	--	--	--	--	--	--	--	--	--	--	--	--	--	--	--	--	--	--	--	--	--	--
comp55344_c0	26.2007	81.7248	-1.6412	1.44e-05	0.00091174	1857	157135394	EAT45491.1	1437	0	beta-carotene dioxygenase [Aedes aegypti]	--	--	--	--	--	aag:AaeL_AAEL003211	1437	0	--	--	--	Q9JJS6	913	8.25e-113	Beta,beta-carotene 15,15&apos;-monooxygenase	--	--	--	--	--	--	--	--	--	--
comp56120_c0	430.253	170.229	1.3377	3.28e-42	1.51e-39	1373	--	--	--	--	--	--	--	--	--	--	--	--	--	--	--	--	--	--	--	--	PF00559	Retroviral Vif (Viral infectivity) protein	GO:0019058	viral infectious cycle	--	--	--	--	--	--
comp56479_c0	28.9141	5.65178	2.355	2.06e-06	0.00014775	2166	--	--	--	--	--	--	--	--	--	--	cne:CNF02090	150	1.4e-08	--	--	--	--	--	--	--	--	--	--	--	--	--	--	--	KOG2401	Predicted MutS-related protein involved in mismatch repair
comp56480_c0	31.4426	2.37375	3.7275	3.93e-09	3.92e-07	576	--	--	--	--	--	--	--	--	--	--	--	--	--	--	--	--	--	--	--	--	PF08140	Crustacean cuticle protein repeat	--	--	GO:0042302	structural constituent of cuticle	--	--	KOG1187	Serine/threonine protein kinase
comp56499_c1	63.1548	3.165	4.3186	6.43e-18	1.27e-15	261	--	--	--	--	--	--	--	--	--	--	--	--	--	--	--	--	--	--	--	--	--	--	--	--	--	--	--	--	--	--
comp56504_c0	166.786	75.9554	1.1348	1.16e-14	1.88e-12	330	--	--	--	--	--	--	--	--	--	--	--	--	--	--	--	--	--	--	--	--	--	--	--	--	--	--	--	--	--	--
comp56598_c0	194.281	537.544	-1.4682	2.86e-23	7.55e-21	1778	--	--	--	--	--	--	--	--	--	--	--	--	--	--	--	--	--	--	--	--	PF00695//PF12343	Major surface antigen from hepadnavirus//Cold shock protein DEAD box A	GO:0016032	viral reproduction	GO:0016817	hydrolase activity, acting on acid anhydrides	--	--	--	--
comp56677_c0	529.81	1113.98	-1.0722	3.3e-23	8.63e-21	1071	111572543	ABH10628.1	968	3.78e-127	laminin receptor [Litopenaeus vannamei]	391336636	XM_003742637.1	53	6.75e-17	PREDICTED: Metaseiulus occidentalis 40S ribosomal protein SA-like (LOC100901114), mRNA	tgu:100190067	849	2.13e-109	--	--	--	A3RLT6	859	5.02e-112	40S ribosomal protein SA	PF04888//PF03153//PF00318//PF02129//PF02932	Secretion system effector C (SseC) like family//Transcription factor IIA, alpha/beta subunit//Ribosomal protein S2//X-Pro dipeptidyl-peptidase (S15 family)//Neurotransmitter-gated ion-channel transmembrane region	GO:0006811//GO:0006508//GO:0006412//GO:0009405//GO:0006367	ion transport//proteolysis//translation//pathogenesis//transcription initiation from RNA polymerase II promoter	GO:0004177//GO:0003735	aminopeptidase activity//structural constituent of ribosome	GO:0005840//GO:0016020//GO:0005622//GO:0005672	ribosome//membrane//intracellular//transcription factor TFIIA complex	KOG0830	40S ribosomal protein SA (P40)/Laminin receptor 1
comp56715_c0	1096.16	2214.87	-1.0148	9.15e-39	3.93e-36	3169	395529161	XP_003766688.1	759	5.18e-91	PREDICTED: calmodulin-like [Sarcophilus harrisii]	206597718	FJ179169.1	436	0	Procambarus clarkii calmodulin mRNA, complete cds	nve:NEMVE_v1g239788	757	7.59e-91	K02183	calmodulin	http://www.genome.jp/dbget-bin/www_bget?ko:K02183	Q95NR9	757	6.06e-92	Calmodulin	PF10591//PF03874//PF02563//PF00394//PF02627	Secreted protein acidic and rich in cysteine Ca binding region//RNA polymerase Rpb4//Polysaccharide biosynthesis/export protein//Multicopper oxidase//Carboxymuconolactone decarboxylase family	GO:0007165//GO:0006351//GO:0055114//GO:0015774	signal transduction//transcription, DNA-dependent//oxidation-reduction process//polysaccharide transport	GO:0051920//GO:0003899//GO:0005509//GO:0015159//GO:0016491	peroxiredoxin activity//DNA-directed RNA polymerase activity//calcium ion binding//polysaccharide transmembrane transporter activity//oxidoreductase activity	GO:0016020//GO:0005578	membrane//proteinaceous extracellular matrix	KOG0027	Calmodulin and related proteins (EF-Hand superfamily)
comp56731_c0	21.7916	4.7475	2.1985	6.62e-05	0.003656	248	--	--	--	--	--	--	--	--	--	--	--	--	--	--	--	--	--	--	--	--	--	--	--	--	--	--	--	--	--	--
comp56885_c0	604.225	1345.03	-1.1545	5.33e-33	2.03e-30	532	56121719	ABN04203.1	621	5.81e-80	ribosomal protein L26 [Litopenaeus vannamei]	262401435	FJ774900.1	137	6.54e-64	Scylla paramamosain putative ribosomal protein L26e mRNA, partial cds	tca:660748	576	4.66e-73	--	--	--	P61255	511	1.99e-64	60S ribosomal protein L26	--	--	GO:0006412	translation	GO:0003735	structural constituent of ribosome	GO:0015934	large ribosomal subunit	KOG3401	60S ribosomal protein L26
comp56927_c0	350.869	764.336	-1.1233	2.82e-18	5.65e-16	576	328899750	AEB54647.1	672	2.43e-87	ribosomal protein S18 [Procambarus clarkii]	262401178	FJ774771.1	215	3.11e-107	Scylla paramamosain 40S ribosomal protein S18 mRNA, partial cds	bfo:BRAFLDRAFT_114927	620	1.84e-79	--	--	--	Q8ISP0	620	1.47e-80	40S ribosomal protein S18	PF00416//PF00451	Ribosomal protein S13/S18//Scorpion short toxin	GO:0006412//GO:0009405	translation//pathogenesis	GO:0003723//GO:0008200//GO:0003735	RNA binding//ion channel inhibitor activity//structural constituent of ribosome	GO:0005840//GO:0005622//GO:0005576	ribosome//intracellular//extracellular region	KOG3311	Ribosomal protein S18
comp56941_c0	1026.95	2355.62	-1.1977	1.29e-61	8.79e-59	762	302136424	ADK94169.1	799	1.21e-105	nucleoside diphosphate kinase [Eriocheir sinensis]	262401098	FJ774730.1	512	0	Scylla paramamosain oncoprotein nm23 mRNA, partial cds	pon:100172256	632	2.6e-80	--	--	--	Q5RC56	632	2.08e-81	Nucleoside diphosphate kinase A	PF04505//PF00334	Interferon-induced transmembrane protein//Nucleoside diphosphate kinase	GO:0006241//GO:0006165//GO:0006228//GO:0006183//GO:0009607	CTP biosynthetic process//nucleoside diphosphate phosphorylation//UTP biosynthetic process//GTP biosynthetic process//response to biotic stimulus	GO:0005524//GO:0004550	ATP binding//nucleoside diphosphate kinase activity	GO:0016021	integral to membrane	KOG0888	Nucleoside diphosphate kinase
comp56955_c0	74.9579	32.2152	1.2183	7.08e-08	6.16e-06	1237	327266502	XP_003218044.1	227	5.37e-18	PREDICTED: protein Dom3Z-like [Anolis carolinensis]	--	--	--	--	--	dpe:Dper_GL18293	207	1.75e-15	--	--	--	Q5HZT0	190	2.38e-14	Protein Dom3Z	PF00605	Interferon regulatory factor transcription factor	--	--	GO:0000975	regulatory region DNA binding	--	--	--	--
comp57042_c1	24447.9	3295.63	2.8911	0	0	1343	--	--	--	--	--	32562860	AB093006.1	1318	0	Portunus trituberculatus mitochondrial DNA, complete genome	--	--	--	--	--	--	--	--	--	--	--	--	--	--	--	--	--	--	--	--
comp57066_c0	7737.67	15625.4	-1.0139	4.76e-264	1.5e-260	2887	393395826	AFN08747.1	2390	0	elongation factor 1A [Scylla paramamosain]	393395825	JQ824130.1	1347	0	Scylla paramamosain elongation factor 1A mRNA, complete cds	bfo:BRAFLDRAFT_58879	1986	0	K03231	elongation factor EF-1 alpha subunit [EC:3.6.5.3]	http://www.genome.jp/dbget-bin/www_bget?ko:K03231	Q92005	1956	0	Elongation factor 1-alpha	PF03143//PF04670//PF03144//PF00009//PF00350	Elongation factor Tu C-terminal domain//Gtr1/RagA G protein conserved region//Elongation factor Tu domain 2//Elongation factor Tu GTP binding domain//Dynamin family	--	--	GO:0005525//GO:0003924	GTP binding//GTPase activity	GO:0005634//GO:0005737	nucleus//cytoplasm	KOG0052	Translation elongation factor EF-1 alpha/Tu
comp57132_c0	27.7457	84.4388	-1.6056	1.59e-05	0.0010068	801	--	--	--	--	--	--	--	--	--	--	--	--	--	--	--	--	--	--	--	--	--	--	--	--	--	--	--	--	--	--
comp57144_c0	30.7795	10.2862	1.5813	6.45e-05	0.0035633	821	--	--	--	--	--	--	--	--	--	--	--	--	--	--	--	--	--	--	--	--	PF01797	Transposase IS200 like	GO:0006313	transposition, DNA-mediated	GO:0003677//GO:0004803	DNA binding//transposase activity	--	--	--	--
comp57182_c0	168.571	54.2571	1.6355	1.65e-21	4.06e-19	2049	--	--	--	--	--	--	--	--	--	--	--	--	--	--	--	--	--	--	--	--	PF11857	Domain of unknown function (DUF3377)	--	--	GO:0004222	metalloendopeptidase activity	--	--	--	--
comp57185_c0	657.905	1405.54	-1.0952	2.24e-30	8.03e-28	869	312306048	ADQ73877.1	1135	2.33e-154	60S ribosomal protein L8 [Laodelphax striatellus]	195336907	XM_002035039.1	265	7.67e-135	Drosophila sechellia GM14495 (Dsec\GM14495), mRNA	ame:410188	1129	1.98e-153	--	--	--	Q95V39	1107	2.72e-151	60S ribosomal protein L8	PF00181//PF03947	Ribosomal Proteins L2, RNA binding domain//Ribosomal Proteins L2, C-terminal domain	GO:0006412	translation	GO:0003735	structural constituent of ribosome	GO:0005840//GO:0005622	ribosome//intracellular	KOG2309	60s ribosomal protein L2/L8
comp57268_c0	30.0164	2.59982	3.5293	1.48e-08	1.4e-06	776	--	--	--	--	--	--	--	--	--	--	--	--	--	--	--	--	--	--	--	--	--	--	--	--	--	--	--	--	--	--
comp57329_c0	652.73	1363.04	-1.0623	2.06e-27	6.33e-25	675	342326436	AEL23133.1	751	2.07e-98	60S ribosomal protein L13A [Cherax quadricarinatus]	112419866	BT026683.1	72	1.14e-27	Gasterosteus aculeatus clone CEC39-G07 mRNA sequence	tca:663151	739	3.42e-96	--	--	--	Q8MUR4	675	1.16e-87	60S ribosomal protein L13a	PF00572//PF02959	Ribosomal protein L13//HTLV Tax	GO:0006412//GO:0045893	translation//positive regulation of transcription, DNA-dependent	GO:0003735	structural constituent of ribosome	GO:0005840	ribosome	KOG3204	60S ribosomal protein L13a
comp57410_c0	477.993	1076.82	-1.1717	1.14e-27	3.6e-25	577	239505103	ACR78697.1	594	6.07e-76	40S ribosomal protein S20 [Rimicaris exoculata]	20805824	AF503586.1	152	3.27e-72	Branchiostoma belcheri tsingtaunese ribosomal protein S20 (S20) mRNA, complete cds	xtr:448685	487	6.34e-60	--	--	--	P23403	486	9.61e-61	40S ribosomal protein S20	PF00338	Ribosomal protein S10p/S20e	GO:0006412	translation	GO:0003735	structural constituent of ribosome	GO:0005840//GO:0005622	ribosome//intracellular	KOG0900	40S ribosomal protein S20
comp57592_c0	200.623	1077.35	-2.4249	6.34e-108	7e-105	2398	321479123	EFX90079.1	1143	7.63e-143	hypothetical protein DAPPUDRAFT_309875 [Daphnia pulex]	--	--	--	--	--	hmg:100207986	1025	2.52e-125	K12373	beta-hexosaminidase [EC:3.2.1.52]	http://www.genome.jp/dbget-bin/www_bget?ko:K12373	Q8WSF3	909	4.81e-109	Probable beta-hexosaminidase fdl	PF04904//PF00728	NAB conserved region 1 (NCD1)//Glycosyl hydrolase family 20, catalytic domain	GO:0045892//GO:0005975	negative regulation of transcription, DNA-dependent//carbohydrate metabolic process	GO:0004553	hydrolase activity, hydrolyzing O-glycosyl compounds	GO:0005634	nucleus	KOG2499	Beta-N-acetylhexosaminidase
comp57596_c0	595.135	1800.88	-1.5974	1.4e-87	1.27e-84	286	2499378	BAA09132.1	229	3.16e-21	opsin BcRh1 [Hemigrapsus sanguineus]	829044	D50584.1	42	2.15e-11	Hemigrapsus sanguineus mRNA for opsin BcRh2, complete cds	--	--	--	--	--	--	Q25157	229	2.7e-22	Compound eye opsin BCRH1	--	--	--	--	--	--	--	--	--	--
comp57625_c0	74.706	34.5889	1.1109	3.32e-07	2.7e-05	918	--	--	--	--	--	--	--	--	--	--	--	--	--	--	--	--	--	--	--	--	PF02134	Repeat in ubiquitin-activating (UBA) protein	GO:0006464	cellular protein modification process	GO:0008641//GO:0005524	small protein activating enzyme activity//ATP binding	--	--	--	--
comp57639_c0	58.2131	28.0995	1.0508	1.27e-05	0.00081508	1144	--	--	--	--	--	--	--	--	--	--	--	--	--	--	--	--	--	--	--	--	--	--	--	--	--	--	--	--	--	--
comp57794_c0	47.1902	1.92274	4.6173	4.98e-14	7.79e-12	599	--	--	--	--	--	--	--	--	--	--	--	--	--	--	--	--	--	--	--	--	--	--	--	--	--	--	--	--	--	--
comp57846_c0	273.125	53.866	2.3421	5.41e-48	2.94e-45	1963	--	--	--	--	--	--	--	--	--	--	--	--	--	--	--	--	--	--	--	--	PF02723//PF02794	Non-structural protein NS3/Small envelope protein E//RTX toxin acyltransferase family	GO:0009404	toxin metabolic process	GO:0016746	transferase activity, transferring acyl groups	GO:0016020//GO:0005737	membrane//cytoplasm	--	--
comp58005_c0	35.2565	11.0662	1.6717	1.04e-05	0.00067584	1018	--	--	--	--	--	--	--	--	--	--	--	--	--	--	--	--	--	--	--	--	--	--	--	--	--	--	--	--	--	--
comp58098_c0	19.0027	1.80857	3.3933	8.52e-06	0.0005615	592	--	--	--	--	--	--	--	--	--	--	--	--	--	--	--	--	--	--	--	--	--	--	--	--	--	--	--	--	--	--
comp58099_c0	79.5239	24.3569	1.7071	2.16e-11	2.75e-09	606	--	--	--	--	--	--	--	--	--	--	--	--	--	--	--	--	--	--	--	--	PF03219	TLC ATP/ADP transporter	GO:0006810	transport	GO:0005524//GO:0005471	ATP binding//ATP:ADP antiporter activity	GO:0016021	integral to membrane	KOG4676	Splicing factor, arginine/serine-rich
comp58138_c1	118.479	28.0238	2.0799	1.39e-19	3.08e-17	410	--	--	--	--	--	--	--	--	--	--	--	--	--	--	--	--	--	--	--	--	--	--	--	--	--	--	--	--	--	--
comp58167_c0	16.7888	2.03464	3.0447	5.57e-05	0.003126	772	--	--	--	--	--	--	--	--	--	--	--	--	--	--	--	--	--	--	--	--	--	--	--	--	--	--	--	--	--	--
comp58232_c0	18.3465	1.92161	3.2551	1.6e-05	0.0010101	762	--	--	--	--	--	--	--	--	--	--	--	--	--	--	--	--	--	--	--	--	--	--	--	--	--	--	--	--	--	--
comp58263_c0	189.996	87.0374	1.1263	2.31e-16	4.16e-14	889	--	--	--	--	--	--	--	--	--	--	--	--	--	--	--	--	--	--	--	--	--	--	--	--	--	--	--	--	--	--
comp58336_c0	1906.06	736.874	1.3711	8.79e-186	2e-182	924	375173422	AFA42334.1	522	1.57e-63	anti-lipopolysaccharide factor isoform 6 [Portunus trituberculatus]	375173421	JF756052.1	651	0	Portunus trituberculatus anti-lipopolysaccharide factor isoform 6 (ALF6) mRNA, complete cds	--	--	--	--	--	--	C0KJQ4	190	2.62e-16	Anti-lipopolysaccharide factor	PF06481	COX Aromatic Rich Motif	GO:0022900//GO:0055114	electron transport chain//oxidation-reduction process	GO:0008827	cytochrome o ubiquinol oxidase activity	GO:0016021	integral to membrane	--	--
comp58368_c0	142.464	68.3651	1.0593	6.88e-12	9.12e-10	1009	--	--	--	--	--	--	--	--	--	--	--	--	--	--	--	--	--	--	--	--	PF02655	ATP-grasp domain	--	--	GO:0046872//GO:0005524	metal ion binding//ATP binding	--	--	--	--
comp58378_c0	57.3618	249.912	-2.1233	1.03e-21	2.57e-19	961	--	--	--	--	--	--	--	--	--	--	--	--	--	--	--	--	--	--	--	--	PF00523//PF00093//PF05375	Fusion glycoprotein F0//von Willebrand factor type C domain//Pacifastin inhibitor (LCMII)	GO:0006948	induction by virus of host cell-cell fusion	GO:0005515//GO:0030414	protein binding//peptidase inhibitor activity	--	--	--	--
comp58772_c0	17.8038	60.0219	-1.7533	7.44e-05	0.0040733	1016	--	--	--	--	--	--	--	--	--	--	--	--	--	--	--	--	--	--	--	--	PF03824//PF03066//PF09026	High-affinity nickel-transport protein//Nucleoplasmin//Centromere protein B dimerisation domain	GO:0055085//GO:0006355//GO:0030001	transmembrane transport//regulation of transcription, DNA-dependent//metal ion transport	GO:0003677//GO:0003676//GO:0046872//GO:0003682	DNA binding//nucleic acid binding//metal ion binding//chromatin binding	GO:0005634//GO:0000775//GO:0016021	nucleus//chromosome, centromeric region//integral to membrane	KOG2146	Splicing coactivator SRm160/300, subunit SRm160 (contains PWI domain)
comp58944_c0	96.8207	241.503	-1.3187	3.12e-09	3.16e-07	780	--	--	--	--	--	--	--	--	--	--	--	--	--	--	--	--	--	--	--	--	--	--	--	--	--	--	--	--	KOG0118	FOG: RRM domain
comp59013_c0	80.9764	16.1641	2.3247	2.85e-15	4.75e-13	1654	--	--	--	--	--	--	--	--	--	--	--	--	--	--	--	--	--	--	--	--	PF01623	Carlavirus putative nucleic acid binding protein	GO:0006355	regulation of transcription, DNA-dependent	GO:0003676	nucleic acid binding	--	--	KOG2043	Signaling protein SWIFT and related BRCT domain proteins
comp59085_c0	202.743	76.073	1.4142	5.35e-22	1.34e-19	793	--	--	--	--	--	--	--	--	--	--	--	--	--	--	--	--	--	--	--	--	PF00937	Coronavirus nucleocapsid protein	--	--	--	--	GO:0019013	viral nucleocapsid	--	--
comp59784_c0	27.4879	7.79946	1.8174	4.72e-05	0.0026846	595	--	--	--	--	--	--	--	--	--	--	--	--	--	--	--	--	--	--	--	--	--	--	--	--	--	--	--	--	--	--
comp59809_c0	213.269	499.849	-1.2288	3.83e-15	6.32e-13	961	340508003	EGR33817.1	737	1.2e-92	papain family cysteine protease, putative [Ichthyophthirius multifiliis]	--	--	--	--	--	tet:TTHERM_01256490	730	7.88e-92	K01365	cathepsin L [EC:3.4.22.15]	http://www.genome.jp/dbget-bin/www_bget?ko:K01365	A0E358	672	3.96e-84	Cathepsin L 2	PF03051//PF00112	Peptidase C1-like family//Papain family cysteine protease	GO:0006508	proteolysis	GO:0008234//GO:0004197	cysteine-type peptidase activity//cysteine-type endopeptidase activity	--	--	KOG1543	Cysteine proteinase Cathepsin L
comp60022_c0	61.8126	25.0928	1.3006	3.8e-07	3.07e-05	2092	--	--	--	--	--	--	--	--	--	--	--	--	--	--	--	--	--	--	--	--	PF01255	Putative undecaprenyl diphosphate synthase	--	--	GO:0016765	transferase activity, transferring alkyl or aryl (other than methyl) groups	--	--	--	--
comp61550_c0	81.9939	27.6937	1.566	8.74e-11	1.05e-08	1136	--	--	--	--	--	--	--	--	--	--	--	--	--	--	--	--	--	--	--	--	PF00916//PF05434	Sulfate transporter family//TMEM9	GO:0008272	sulfate transport	GO:0015116	sulfate transmembrane transporter activity	GO:0016021	integral to membrane	KOG1187	Serine/threonine protein kinase
comp62337_c0	39.5131	167.864	-2.0869	1.04e-14	1.69e-12	1659	--	--	--	--	--	--	--	--	--	--	tca:660239	166	5.94e-10	--	--	--	--	--	--	--	PF00688//PF00111	TGF-beta propeptide//2Fe-2S iron-sulfur cluster binding domain	GO:0040007	growth	GO:0009055//GO:0008083//GO:0051536	electron carrier activity//growth factor activity//iron-sulfur cluster binding	--	--	--	--
comp62506_c0	105.147	20.5126	2.3578	1.32e-19	2.96e-17	898	--	--	--	--	--	--	--	--	--	--	--	--	--	--	--	--	--	--	--	--	--	--	--	--	--	--	--	--	--	--
comp62525_c0	42.9056	9.61255	2.1582	2.89e-08	2.66e-06	1461	--	--	--	--	--	--	--	--	--	--	--	--	--	--	--	--	--	--	--	--	--	--	--	--	--	--	--	--	--	--
comp64015_c0	24.3353	80.7074	-1.7296	5.75e-06	0.00038616	1477	375157305	ACY66494.3	471	8.78e-52	serine protease [Scylla paramamosain]	--	--	--	--	--	tca:662802	332	1.09e-31	--	--	--	Q9JHJ7	268	1.25e-24	Testisin	PF00089	Trypsin	GO:0006508	proteolysis	GO:0004252	serine-type endopeptidase activity	--	--	KOG3627	Trypsin
comp74531_c0	32.2227	109.911	-1.7702	6.32e-08	5.57e-06	1271	--	--	--	--	--	--	--	--	--	--	--	--	--	--	--	--	--	--	--	--	--	--	--	--	--	--	--	--	--	--
comp74569_c0	18.7831	3.05196	2.6216	5.95e-05	0.0033135	514	--	--	--	--	--	--	--	--	--	--	--	--	--	--	--	--	--	--	--	--	--	--	--	--	--	--	--	--	--	--
comp75095_c0	573.004	1796.5	-1.6486	7.28e-93	7.25e-90	327	311739209	ADQ01809.1	484	1.5e-57	opsin protein [Celuca pugilator]	311739208	HM765425.1	167	8.14e-81	Celuca pugilator opsin protein (Rh1) mRNA, complete cds	cqu:CpipJ_CPIJ004067	245	2.81e-23	--	--	--	Q25157	463	1.52e-55	Compound eye opsin BCRH1	PF00001	7 transmembrane receptor (rhodopsin family)	GO:0007186	G-protein coupled receptor signaling pathway	--	--	GO:0016021	integral to membrane	KOG3656	FOG: 7 transmembrane receptor
comp75159_c0	356.2	738.725	-1.0524	3.1e-15	5.15e-13	2080	242009020	EEB12553.1	477	4.45e-49	paramyosin, putative [Pediculus humanus corporis]	153929334	AK256847.1	37	1.04e-07	Gryllus bimaculatus mRNA, GBcontig03708	phu:Phum_PHUM190030	477	4.76e-49	--	--	--	--	--	--	--	PF05388	Carboxypeptidase Y pro-peptide	--	--	GO:0004185	serine-type carboxypeptidase activity	GO:0005773	vacuole	KOG0161	Myosin class II heavy chain
comp75241_c0	62.3222	24.8678	1.3255	2.55e-07	2.1e-05	2765	--	--	--	--	--	--	--	--	--	--	--	--	--	--	--	--	--	--	--	--	PF02456	Adenovirus IVa2 protein	GO:0019083	viral transcription	--	--	--	--	--	--
comp75284_c0	52.3167	12.8861	2.0215	3.02e-09	3.07e-07	1769	--	--	--	--	--	--	--	--	--	--	--	--	--	--	--	--	--	--	--	--	--	--	--	--	--	--	--	--	--	--
comp75620_c0	351.628	770.843	-1.1324	9.24e-19	1.92e-16	819	312270781	ADQ55805.1	493	1.54e-59	antimicrobial peptide hyastatin [Portunus trituberculatus]	312270780	GU111230.1	780	0	Portunus trituberculatus isolate Hap_1 antimicrobial peptide hyastatin mRNA, complete cds	--	--	--	--	--	--	--	--	--	--	PF05927//PF10399	Penaeidin//Ubiquitinol-cytochrome C reductase Fe-S subunit TAT signal	GO:0055114	oxidation-reduction process	GO:0008061//GO:0008121	chitin binding//ubiquinol-cytochrome-c reductase activity	GO:0005737	cytoplasm	--	--
comp75683_c0	178.995	78.7858	1.1839	2.54e-16	4.51e-14	2079	--	--	--	--	--	--	--	--	--	--	--	--	--	--	--	--	--	--	--	--	PF02790	Cytochrome C oxidase subunit II, transmembrane domain	GO:0022900	electron transport chain	GO:0009055//GO:0005507//GO:0004129	electron carrier activity//copper ion binding//cytochrome-c oxidase activity	GO:0016021	integral to membrane	--	--
comp76549_c0	34.6308	11.2403	1.6234	1.71e-05	0.0010684	583	--	--	--	--	--	--	--	--	--	--	--	--	--	--	--	--	--	--	--	--	--	--	--	--	--	--	--	--	--	--
comp76714_c0	10.0903	49.6226	-2.298	5.49e-06	0.0003698	1899	357607163	EHJ65374.1	870	2.13e-99	transient receptor potential channel [Danaus plexippus]	324096383	BT126022.1	112	1.93e-49	Drosophila melanogaster GH23770 full insert cDNA	tca:657016	854	1.14e-97	K13803	transient-receptor-potential-like protein	http://www.genome.jp/dbget-bin/www_bget?ko:K13803	P48994	798	2.46e-91	Transient-receptor-potential-like protein	PF00520	Ion transport protein	GO:0055085//GO:0006811	transmembrane transport//ion transport	GO:0005216	ion channel activity	GO:0016020	membrane	KOG3609	Receptor-activated Ca2+-permeable cation channels (STRPC family)
comp77314_c1	12.634	61.6044	-2.2857	4.58e-07	3.65e-05	929	--	--	--	--	--	--	--	--	--	--	--	--	--	--	--	--	--	--	--	--	PF07464//PF04513	Apolipophorin-III precursor (apoLp-III)//Baculovirus polyhedron envelope protein, PEP, C terminus	GO:0006869	lipid transport	GO:0008289//GO:0005198	lipid binding//structural molecule activity	GO:0019031//GO:0019028//GO:0005576	viral envelope//viral capsid//extracellular region	--	--
comp77354_c0	9475.88	32868.9	-1.7944	0	0	1791	332017142	EGI57941.1	1286	3.21e-170	Arrestin-like protein [Acromyrmex echinatior]	--	--	--	--	--	cqu:CpipJ_CPIJ012143	1279	3.11e-169	K13805	arrestin-2	http://www.genome.jp/dbget-bin/www_bget?ko:K13805	P32122	1249	1.43e-165	Arrestin homolog	--	--	--	--	--	--	--	--	KOG3865	Arrestin
comp77523_c0	38.4108	100.152	-1.3826	5.79e-05	0.0032318	742	242005124	EEB10685.1	250	1.71e-23	hypothetical protein Phum_PHUM058020 [Pediculus humanus corporis]	--	--	--	--	--	phu:Phum_PHUM058020	124	3.22e-06	--	--	--	--	--	--	--	PF08825//PF00612//PF07820//PF00721	E2 binding domain//IQ calmodulin-binding motif//TraC-like protein//Virus coat protein (TMV like)	GO:0045116//GO:0000746	protein neddylation//conjugation	GO:0005515//GO:0005524//GO:0016881//GO:0005198	protein binding//ATP binding//acid-amino acid ligase activity//structural molecule activity	GO:0019028	viral capsid	--	--
comp78308_c0	177.73	1455.1	-3.0334	1.5e-195	3.61e-192	304	--	--	--	--	--	--	--	--	--	--	--	--	--	--	--	--	--	--	--	--	PF00095	WAP-type (Whey Acidic Protein) 'four-disulfide core'	--	--	GO:0030414	peptidase inhibitor activity	GO:0005576	extracellular region	--	--
comp78484_c0	323.067	1167.65	-1.8537	1.27e-75	1.02e-72	2795	380029826	XP_003698566.1	938	5.08e-112	PREDICTED: phosrestin-1-like [Apis florea]	--	--	--	--	--	phu:Phum_PHUM447940	927	1.96e-110	--	--	--	P55274	720	4.31e-84	Arrestin homolog	--	--	--	--	--	--	--	--	KOG3865	Arrestin
comp78667_c0	49.0208	153.389	-1.6457	2.52e-09	2.59e-07	2116	307213681	EFN89037.1	284	1.49e-23	Myosin IIIA [Harpegnathos saltator]	--	--	--	--	--	ame:410489	261	9.31e-21	--	--	--	--	--	--	--	PF12801//PF00476//PF00612	4Fe-4S binding domain//DNA polymerase family A//IQ calmodulin-binding motif	GO:0006260	DNA replication	GO:0009055//GO:0003887//GO:0003677//GO:0005515//GO:0051536	electron carrier activity//DNA-directed DNA polymerase activity//DNA binding//protein binding//iron-sulfur cluster binding	--	--	--	--
comp78725_c0	899.183	221.075	2.0241	1.07e-133	1.62e-130	1779	32698666	BAC79212.1	2057	0	NADH dehydrogenase subunit 5 [Portunus trituberculatus]	32562860	AB093006.1	1760	0	Portunus trituberculatus mitochondrial DNA, complete genome	dme:ND5	981	4.38e-122	K03883	NADH dehydrogenase I subunit 5 [EC:1.6.5.3]	http://www.genome.jp/dbget-bin/www_bget?ko:K03883	P18932	994	3.27e-125	NADH-ubiquinone oxidoreductase chain 5	PF00662//PF00361//PF00420//PF06455	NADH-Ubiquinone oxidoreductase (complex I), chain 5 N-terminus//NADH-Ubiquinone/plastoquinone (complex I), various chains//NADH-ubiquinone/plastoquinone oxidoreductase chain 4L//NADH dehydrogenase subunit 5 C-terminus	GO:0042773//GO:0055114	ATP synthesis coupled electron transport//oxidation-reduction process	GO:0016651//GO:0008137	oxidoreductase activity, acting on NADH or NADPH//NADH dehydrogenase (ubiquinone) activity	GO:0005743//GO:0016021//GO:0070469	mitochondrial inner membrane//integral to membrane//respiratory chain	KOG4668	NADH dehydrogenase subunits 2, 5, and related proteins
comp78841_c0	919.741	349.168	1.3973	1.6e-92	1.56e-89	1051	32698671	BAC79217.1	1302	7.82e-178	NADH dehydrogenase subunit 1 [Portunus trituberculatus]	32562860	AB093006.1	1036	0	Portunus trituberculatus mitochondrial DNA, complete genome	aga:ND1	920	6.41e-120	K03878	NADH dehydrogenase I subunit 1 [EC:1.6.5.3]	http://www.genome.jp/dbget-bin/www_bget?ko:K03878	P33502	922	2.17e-121	NADH-ubiquinone oxidoreductase chain 1	PF00146	NADH dehydrogenase	GO:0055114	oxidation-reduction process	GO:0008137	NADH dehydrogenase (ubiquinone) activity	GO:0016020//GO:0016021//GO:0005739//GO:0005886	membrane//integral to membrane//mitochondrion//plasma membrane	KOG4770	NADH dehydrogenase subunit 1
comp79161_c0	62.5765	25.0939	1.3183	2.62e-07	2.15e-05	2687	242005220	EEB10731.1	1026	9.37e-129	Calumenin precursor, putative [Pediculus humanus corporis]	338224379	HM217832.1	272	3.13e-138	Scylla paramamosain reticulocalbin mRNA, partial cds	phu:Phum_PHUM061080	1026	1e-128	--	--	--	Q6IQP3	903	9.4e-112	Calumenin-A	PF00647//PF03973	Elongation factor 1 gamma, conserved domain//Triabin	GO:0030682//GO:0006414	evasion or tolerance of host defense response//translational elongation	GO:0003746	translation elongation factor activity	GO:0005853	eukaryotic translation elongation factor 1 complex	KOG4223	Reticulocalbin, calumenin, DNA supercoiling factor, and related Ca2+-binding proteins of the CREC family (EF-Hand protein superfamily)
comp79236_c0	31.4205	7.80172	2.0098	4.6e-06	0.0003124	1064	--	--	--	--	--	--	--	--	--	--	--	--	--	--	--	--	--	--	--	--	--	--	--	--	--	--	--	--	--	--
comp79478_c0	145.555	60.8132	1.2591	1.98e-14	3.18e-12	741	--	--	--	--	--	--	--	--	--	--	--	--	--	--	--	--	--	--	--	--	--	--	--	--	--	--	--	--	KOG4462	WASP-interacting protein VRP1/WIP, contains WH2 domain
comp79591_c0	154.448	75.1687	1.0389	1.62e-12	2.23e-10	332	--	--	--	--	--	--	--	--	--	--	--	--	--	--	--	--	--	--	--	--	--	--	--	--	--	--	--	--	--	--
comp79628_c0	307.934	50.1539	2.6182	2.35e-59	1.55e-56	500	--	--	--	--	--	--	--	--	--	--	--	--	--	--	--	--	--	--	--	--	PF08136	30S ribosomal protein subunit S22 family	GO:0006412	translation	GO:0003735	structural constituent of ribosome	GO:0005840	ribosome	--	--
comp79698_c0	697.506	1416.48	-1.022	7.7e-26	2.22e-23	903	324028132	ADY16617.1	1195	3.13e-163	ribosomal protein S3a [Fenneropenaeus merguiensis]	262401376	FJ774870.1	533	0	Scylla paramamosain S3Ae ribosomal protein-like protein mRNA, partial cds	tca:656438	985	2.46e-131	--	--	--	Q6EV04	996	4.47e-134	40S ribosomal protein S3a	PF01015//PF04083	Ribosomal S3Ae family//Partial alpha/beta-hydrolase lipase region	GO:0006412//GO:0006629	translation//lipid metabolic process	GO:0003735	structural constituent of ribosome	GO:0005840//GO:0005622	ribosome//intracellular	KOG1628	40S ribosomal protein S3A
comp80702_c0	80.3947	36.1714	1.1523	6.42e-08	5.65e-06	2698	--	--	--	--	--	112431099	DQ847720.1	79	6.09e-31	Cherax quadricarinatus clone epi6_B11 mRNA sequence	--	--	--	--	--	--	--	--	--	--	--	--	--	--	--	--	--	--	--	--
comp80809_c0	140.273	38.8922	1.8507	1.69e-20	3.98e-18	865	--	--	--	--	--	--	--	--	--	--	--	--	--	--	--	--	--	--	--	--	--	--	--	--	--	--	--	--	--	--
comp80938_c0	608.866	268.309	1.1822	1.58e-51	9.11e-49	598	52220932	AAR16549.1	379	1.32e-43	NADH dehydrogenase subunit 3 [Callinectes sapidus]	32562860	AB093006.1	445	0	Portunus trituberculatus mitochondrial DNA, complete genome	aag:ND3	276	2.79e-28	K03880	NADH dehydrogenase I subunit 3 [EC:1.6.5.3]	http://www.genome.jp/dbget-bin/www_bget?ko:K03880	B0FWD2	276	2.23e-29	NADH-ubiquinone oxidoreductase chain 3	PF02723//PF00507	Non-structural protein NS3/Small envelope protein E//NADH-ubiquinone/plastoquinone oxidoreductase, chain 3	GO:0022900//GO:0055114	electron transport chain//oxidation-reduction process	GO:0008137	NADH dehydrogenase (ubiquinone) activity	GO:0016020//GO:0070469//GO:0031966	membrane//respiratory chain//mitochondrial membrane	KOG4662	NADH dehydrogenase subunit 3 and related proteins
comp81416_c0	38.6745	12.0948	1.677	3.76e-06	0.00025834	3157	--	--	--	--	--	--	--	--	--	--	--	--	--	--	--	--	--	--	--	--	PF01080	Presenilin	--	--	GO:0004190	aspartic-type endopeptidase activity	GO:0016021	integral to membrane	--	--
comp81495_c0	123.118	272.416	-1.1458	9.63e-08	8.27e-06	1518	378830428	AFC61248.1	2089	0	serine proteinase 1 [Portunus trituberculatus]	378830427	JF412653.1	1468	0	Portunus trituberculatus serine proteinase 1 (SPH) mRNA, complete cds	ame:550683	768	1.24e-93	--	--	--	Q05319	426	1.19e-43	Serine proteinase stubble	PF00089	Trypsin	GO:0006508	proteolysis	GO:0004252	serine-type endopeptidase activity	--	--	KOG3627	Trypsin
comp81543_c0	30.0724	5.31268	2.5009	6.49e-07	5.12e-05	545	--	--	--	--	--	--	--	--	--	--	--	--	--	--	--	--	--	--	--	--	--	--	--	--	--	--	--	--	--	--
comp81635_c0	153.875	66.1598	1.2177	1.17e-14	1.89e-12	2675	--	--	--	--	--	--	--	--	--	--	--	--	--	--	--	--	--	--	--	--	PF00517	Retroviral envelope protein	--	--	GO:0005198	structural molecule activity	GO:0019031	viral envelope	--	--
comp81877_c0	377.401	800.856	-1.0854	1.27e-17	2.44e-15	601	294860856	ADF45324.1	484	4.06e-59	ubiquitin/ribosomal S30 fusion protein [Eriocheir sinensis]	22758875	AF526215.1	51	4.78e-16	Argopecten irradians isolate iolsaicl93ct114cn122 ribosomal protein S30 mRNA, complete cds	tca:660521	327	1.38e-35	--	--	--	P62864	175	2.28e-15	40S ribosomal protein S30	PF04758//PF00240//PF08919	Ribosomal protein S30//Ubiquitin family//F-actin binding	GO:0006412//GO:0006468	translation//protein phosphorylation	GO:0005515//GO:0005524//GO:0004715//GO:0003735	protein binding//ATP binding//non-membrane spanning protein tyrosine kinase activity//structural constituent of ribosome	GO:0005840//GO:0005622	ribosome//intracellular	KOG0009	Ubiquitin-like/40S ribosomal S30 protein fusion
comp81919_c0	458.388	928.934	-1.019	2.31e-17	4.4e-15	503	78042492	AAI02557.1	619	5.67e-80	Ribosomal protein L23 [Bos taurus]	30144649	AY259833.1	154	2.19e-73	Branchiostoma belcheri tsingtaunese ribosomal protein L23 mRNA, complete cds	bta:504876	619	6.07e-80	--	--	--	P62832	618	6.1e-81	60S ribosomal protein L23	PF00238	Ribosomal protein L14p/L23e	GO:0006412	translation	GO:0003735	structural constituent of ribosome	GO:0005840//GO:0005730	ribosome//nucleolus	KOG0901	60S ribosomal protein L14/L17/L23
comp82021_c0	5.42669	42.5624	-2.9714	4.73e-07	3.76e-05	880	--	--	--	--	--	--	--	--	--	--	--	--	--	--	--	--	--	--	--	--	--	--	--	--	--	--	--	--	KOG4462	WASP-interacting protein VRP1/WIP, contains WH2 domain
comp82100_c0	36.5547	5.95472	2.618	2.18e-08	2.03e-06	1268	--	--	--	--	--	--	--	--	--	--	--	--	--	--	--	--	--	--	--	--	--	--	--	--	--	--	--	--	--	--
comp82117_c0	49.0946	10.0602	2.2869	1.05e-09	1.11e-07	1405	--	--	--	--	--	--	--	--	--	--	bfo:BRAFLDRAFT_100231	147	1.15e-07	--	--	--	--	--	--	--	--	--	--	--	--	--	--	--	--	--
comp82157_c0	42.2917	7.68642	2.46	4.7e-09	4.68e-07	513	--	--	--	--	--	--	--	--	--	--	--	--	--	--	--	--	--	--	--	--	--	--	--	--	--	--	--	--	KOG1596	Fibrillarin and related nucleolar RNA-binding proteins
comp82750_c0	253.464	123.958	1.0319	1.97e-19	4.25e-17	1775	--	--	--	--	--	--	--	--	--	--	--	--	--	--	--	--	--	--	--	--	PF07670	Nucleoside recognition	--	--	GO:0001882	nucleoside binding	--	--	--	--
comp82750_c1	62.0678	17.6336	1.8155	9.88e-10	1.06e-07	892	--	--	--	--	--	--	--	--	--	--	--	--	--	--	--	--	--	--	--	--	--	--	--	--	--	--	--	--	--	--
comp82807_c0	41.0521	2.14768	4.2566	4.06e-12	5.45e-10	611	--	--	--	--	--	--	--	--	--	--	--	--	--	--	--	--	--	--	--	--	--	--	--	--	--	--	--	--	--	--
comp83109_c0	30.0605	8.53306	1.8167	2.09e-05	0.0012829	1000	--	--	--	--	--	--	--	--	--	--	--	--	--	--	--	--	--	--	--	--	--	--	--	--	--	--	--	--	--	--
comp83229_c0	15.1778	0.339107	5.4841	1.57e-05	0.00099591	737	--	--	--	--	--	--	--	--	--	--	--	--	--	--	--	--	--	--	--	--	PF00700	Bacterial flagellin C-terminal helical region	GO:0001539	ciliary or flagellar motility	GO:0005198	structural molecule activity	GO:0009288	bacterial-type flagellum	--	--
comp83260_c1	50.4394	3.95625	3.6723	1.12e-13	1.68e-11	663	--	--	--	--	--	--	--	--	--	--	--	--	--	--	--	--	--	--	--	--	--	--	--	--	--	--	--	--	--	--
comp83573_c0	60.0328	29.6142	1.0195	1.32e-05	0.0008451	1130	--	--	--	--	--	--	--	--	--	--	--	--	--	--	--	--	--	--	--	--	PF01445	Viral small hydrophobic protein	--	--	--	--	GO:0016020	membrane	--	--
comp83883_c0	305.929	66.578	2.2001	1.47e-50	8.22e-48	827	--	--	--	--	--	--	--	--	--	--	--	--	--	--	--	--	--	--	--	--	--	--	--	--	--	--	--	--	--	--
comp83960_c0	565.806	2173.98	-1.942	4.39e-151	7.47e-148	1467	48374874	AAT42131.1	773	1.95e-95	mas-like protein [Penaeus monodon]	254680852	GQ325713.1	268	2.83e-136	Eriocheir sinensis trypsin-like serine protease mRNA, complete cds	ame:409204	625	1.29e-73	--	--	--	Q05319	378	2.63e-37	Serine proteinase stubble	PF00089//PF00174	Trypsin//Oxidoreductase molybdopterin binding domain	GO:0006508//GO:0055114	proteolysis//oxidation-reduction process	GO:0004252//GO:0009055	serine-type endopeptidase activity//electron carrier activity	--	--	KOG3627	Trypsin
comp84114_c0	549.032	1208.34	-1.1381	7.73e-29	2.59e-26	760	46561746	AAT01078.1	575	5.04e-69	putative fructose 1,6-bisphosphate aldolase [Homalodisca vitripennis]	--	--	--	--	--	nve:NEMVE_v1g244812	545	1.73e-64	--	--	--	P09117	498	1.17e-58	Fructose-bisphosphate aldolase C	PF00274	Fructose-bisphosphate aldolase class-I	GO:0006096	glycolysis	GO:0004332	fructose-bisphosphate aldolase activity	--	--	KOG1557	Fructose-biphosphate aldolase
comp84137_c0	32.7026	5.99089	2.4486	2.75e-07	2.25e-05	650	--	--	--	--	--	--	--	--	--	--	--	--	--	--	--	--	--	--	--	--	PF04977	Septum formation initiator	GO:0007049	cell cycle	--	--	--	--	KOG0334	RNA helicase
comp84791_c0	74.5322	36.3975	1.034	9.88e-07	7.5e-05	1111	--	--	--	--	--	--	--	--	--	--	--	--	--	--	--	--	--	--	--	--	--	--	--	--	--	--	--	--	--	--
comp84939_c0	43.7527	9.49499	2.2041	1.51e-08	1.43e-06	1181	48766851	ADN78256.1	1840	0	heat shock protein 70 [Exopalaemon carinicauda]	268321239	FJ830635.1	1177	0	Portunus trituberculatus heat shock protein 70 (hsp70) mRNA, complete cds	nvi:100114493	1828	0	K03283	heat shock 70kDa protein 1/8	http://www.genome.jp/dbget-bin/www_bget?ko:K03283	Q9U639	1798	0	Heat shock 70 kDa protein cognate 4	PF02782//PF06723//PF01968//PF02491	FGGY family of carbohydrate kinases, C-terminal domain//MreB/Mbl protein//Hydantoinase/oxoprolinase//Cell division protein FtsA	GO:0000902//GO:0006950//GO:0005975//GO:0007049	cell morphogenesis//response to stress//carbohydrate metabolic process//cell cycle	GO:0005524//GO:0016773//GO:0016787//GO:0005515	ATP binding//phosphotransferase activity, alcohol group as acceptor//hydrolase activity//protein binding	--	--	KOG0101	Molecular chaperones HSP70/HSC70, HSP70 superfamily
comp84939_c1	39.6827	6.78214	2.5487	8.2e-09	8.02e-07	894	211908975	ACJ12782.1	846	3.97e-109	cognate 70 kDa heat shock protein, partial [Pyrrhocoris apterus]	268321239	FJ830635.1	879	0	Portunus trituberculatus heat shock protein 70 (hsp70) mRNA, complete cds	ssc:100511890	819	1.28e-106	--	--	--	Q9U639	839	2.07e-105	Heat shock 70 kDa protein cognate 4	PF04879	Molybdopterin oxidoreductase Fe4S4 domain	GO:0055114	oxidation-reduction process	GO:0016491	oxidoreductase activity	--	--	KOG0101	Molecular chaperones HSP70/HSC70, HSP70 superfamily
comp84952_c0	25.0137	3.95625	2.6605	3.13e-06	0.0002197	678	--	--	--	--	--	--	--	--	--	--	--	--	--	--	--	--	--	--	--	--	--	--	--	--	--	--	--	--	--	--
comp85022_c0	567.626	1172.41	-1.0465	5.93e-23	1.51e-20	672	328899820	AEB54650.1	945	1.25e-127	ribosomal protein S7 [Procambarus clarkii]	328899819	HQ414572.1	250	1.28e-126	Procambarus clarkii clone pc-816 ribosomal protein S7 mRNA, complete cds	rno:100362830	705	4.77e-91	--	--	--	P62083	704	3.87e-92	40S ribosomal protein S7	PF01251//PF02882	Ribosomal protein S7e//Tetrahydrofolate dehydrogenase/cyclohydrolase, NAD(P)-binding domain	GO:0006412//GO:0055114//GO:0009396	translation//oxidation-reduction process//folic acid-containing compound biosynthetic process	GO:0004488//GO:0003735//GO:0003824	methylenetetrahydrofolate dehydrogenase (NADP+) activity//structural constituent of ribosome//catalytic activity	GO:0005840//GO:0005622	ribosome//intracellular	KOG3320	40S ribosomal protein S7
comp85133_c0	3.98523	69.4152	-4.1225	3.49e-14	5.51e-12	232	--	--	--	--	--	--	--	--	--	--	--	--	--	--	--	--	--	--	--	--	PF00095	WAP-type (Whey Acidic Protein) 'four-disulfide core'	--	--	GO:0030414	peptidase inhibitor activity	GO:0005576	extracellular region	--	--
comp851570_c0	0.763129	19.5552	-4.6795	2.78e-05	0.0016551	391	375173474	AFA42360.1	449	8.04e-52	clip domain serine proteinase 2 [Portunus trituberculatus]	--	--	--	--	--	api:100569915	218	3.81e-19	--	--	--	Q27081	202	7.41e-18	Clotting factor B	PF00089	Trypsin	GO:0006508	proteolysis	GO:0004252	serine-type endopeptidase activity	--	--	KOG3627	Trypsin
comp85192_c0	32.221	4.97357	2.6956	1.03e-07	8.82e-06	774	--	--	--	--	--	--	--	--	--	--	--	--	--	--	--	--	--	--	--	--	--	--	--	--	--	--	--	--	--	--
comp85446_c0	22.3851	3.73018	2.5852	1.32e-05	0.0008456	3048	260814147	EEN57789.1	1723	0	hypothetical protein BRAFLDRAFT_121174 [Branchiostoma floridae]	--	--	--	--	--	bfo:BRAFLDRAFT_121174	1723	0	K03462	nicotinamide phosphoribosyltransferase [EC:2.4.2.12]	http://www.genome.jp/dbget-bin/www_bget?ko:K03462	Q99KQ4	1378	3.08e-178	Nicotinamide phosphoribosyltransferase	PF01344//PF01785//PF04095	Kelch motif//Closterovirus coat protein//Nicotinate phosphoribosyltransferase (NAPRTase) family	GO:0009435	NAD biosynthetic process	GO:0004516//GO:0005515//GO:0004514	nicotinate phosphoribosyltransferase activity//protein binding//nicotinate-nucleotide diphosphorylase (carboxylating) activity	GO:0044423//GO:0005737	virion part//cytoplasm	--	--
comp85592_c1	209.686	609.658	-1.5398	1.02e-28	3.37e-26	1536	350402482	XP_003486502.1	793	8.72e-97	PREDICTED: hypothetical protein LOC100742774 [Bombus impatiens]	--	--	--	--	--	nvi:100123856	752	4.55e-91	--	--	--	Q6PEE2	174	5.89e-12	CBP80/20-dependent translation initiation factor	PF02854	MIF4G domain	--	--	GO:0003723//GO:0003677//GO:0005515	RNA binding//DNA binding//protein binding	--	--	KOG3942	MIF4G domain-containing protein
comp85612_c0	5.08752	45.5974	-3.1639	6.23e-08	5.51e-06	981	--	--	--	--	--	--	--	--	--	--	--	--	--	--	--	--	--	--	--	--	PF09507	DNA polymerase subunit Cdc27	GO:0006260	DNA replication	--	--	GO:0005634	nucleus	KOG4297	C-type lectin
comp85641_c0	72.4964	173.627	-1.26	1.85e-06	0.00013366	388	--	--	--	--	--	--	--	--	--	--	--	--	--	--	--	--	--	--	--	--	PF00057	Low-density lipoprotein receptor domain class A	--	--	GO:0005515	protein binding	--	--	KOG1215	Low-density lipoprotein receptors containing Ca2+-binding EGF-like domains
comp85643_c0	49.0946	23.2853	1.0761	4.83e-05	0.0027387	1266	--	--	--	--	--	--	--	--	--	--	--	--	--	--	--	--	--	--	--	--	PF01708	Geminivirus putative movement protein	GO:0046740	spread of virus in host, cell to cell	--	--	GO:0016021	integral to membrane	--	--
comp85805_c0	3487.32	1012.4	1.7843	0	0	1031	--	--	--	--	--	--	--	--	--	--	--	--	--	--	--	--	--	--	--	--	PF06140//PF00711	Interferon-induced 6-16 family//Beta defensin	GO:0006952	defense response	--	--	GO:0016021//GO:0005576	integral to membrane//extracellular region	--	--
comp85847_c0	171.436	72.4558	1.2425	1.7e-16	3.08e-14	1883	--	--	--	--	--	--	--	--	--	--	--	--	--	--	--	--	--	--	--	--	PF04625	DEC-1 protein, N-terminal region	GO:0007304	chorion-containing eggshell formation	GO:0005213	structural constituent of chorion	GO:0005576//GO:0042600	extracellular region//chorion	--	--
comp85868_c0	333.81	133.373	1.3236	9.31e-33	3.52e-30	671	--	--	--	--	--	--	--	--	--	--	--	--	--	--	--	--	--	--	--	--	--	--	--	--	--	--	--	--	--	--
comp86068_c1	47.314	131.121	-1.4706	8.86e-07	6.81e-05	220	358056725	GAA97388.1	201	1.11e-18	hypothetical protein E5Q_04066 [Mixia osmundae IAM 14324]	--	--	--	--	--	cnb:CNBJ1220	196	6.18e-18	--	--	--	P50914	178	4.73e-16	60S ribosomal protein L14	--	--	--	--	--	--	--	--	KOG3421	60S ribosomal protein L14
comp86070_c0	114.966	54.5985	1.0743	5.22e-10	5.73e-08	3713	40352760	AAH64535.1	624	1.58e-70	DTX2 protein [Homo sapiens]	--	--	--	--	--	ssc:100523432	606	3.65e-68	K06058	deltex	http://www.genome.jp/dbget-bin/www_bget?ko:K06058	Q86UW9	237	8.61e-19	Probable E3 ubiquitin-protein ligase DTX2	PF09984	Uncharacterized signal transduction histidine kinase domain (DUF2222)	--	--	GO:0004673	protein histidine kinase activity	--	--	--	--
comp86189_c0	139.995	324.724	-1.2138	4.27e-10	4.74e-08	894	--	--	--	--	--	--	--	--	--	--	--	--	--	--	--	--	--	--	--	--	PF00059	Lectin C-type domain	--	--	GO:0030246	carbohydrate binding	--	--	--	--
comp86240_c0	1.18709	24.4654	-4.3652	4.41e-06	0.00030126	414	--	--	--	--	--	--	--	--	--	--	--	--	--	--	--	--	--	--	--	--	--	--	--	--	--	--	--	--	--	--
comp86333_c0	30.6947	10.0602	1.6093	5.6e-05	0.0031405	974	--	--	--	--	--	--	--	--	--	--	--	--	--	--	--	--	--	--	--	--	--	--	--	--	--	--	--	--	--	--
comp86338_c0	299.326	761.995	-1.3481	3.87e-27	1.15e-24	3690	6015045	AAC71770.1	2125	0	nuclear hormone receptor E75 [Metapenaeus ensis]	220942180	DQ058409.2	2199	0	Gecarcinus lateralis E75 nuclear receptor (E75) mRNA, complete cds	ame:410309	300	5.73e-25	K08701	nuclear receptor, subfamily 1, invertebrate	http://www.genome.jp/dbget-bin/www_bget?ko:K08701	O77245	2125	0	Nuclear hormone receptor E75	PF00104//PF06112//PF00105	Ligand-binding domain of nuclear hormone receptor//Gammaherpesvirus capsid protein//Zinc finger, C4 type (two domains)	GO:0006355//GO:0043401	regulation of transcription, DNA-dependent//steroid hormone mediated signaling pathway	GO:0003707//GO:0008270//GO:0043565//GO:0003700	steroid hormone receptor activity//zinc ion binding//sequence-specific DNA binding//sequence-specific DNA binding transcription factor activity	GO:0005634//GO:0019028	nucleus//viral capsid	KOG3575	FOG: Hormone receptors
comp86620_c0	93.4392	308.401	-1.7227	1.02e-18	2.11e-16	514	380017287	XP_003692591.1	190	1.73e-15	PREDICTED: uncharacterized protein LOC100870303 [Apis florea]	--	--	--	--	--	ame:100577229	184	1.39e-14	--	--	--	Q17015	152	2.85e-11	Cuticle protein	PF00379	Insect cuticle protein	--	--	GO:0042302	structural constituent of cuticle	--	--	--	--
comp86757_c1	114.637	245.587	-1.0992	1.52e-06	0.00011174	2751	--	--	--	--	--	--	--	--	--	--	--	--	--	--	--	--	--	--	--	--	--	--	--	--	--	--	--	--	--	--
comp86835_c0	424.458	108.587	1.9668	2.56e-62	1.78e-59	1092	--	--	--	--	--	--	--	--	--	--	--	--	--	--	--	--	--	--	--	--	--	--	--	--	--	--	--	--	--	--
comp86837_c0	66.2557	19.6682	1.7522	5.77e-10	6.26e-08	451	--	--	--	--	--	--	--	--	--	--	--	--	--	--	--	--	--	--	--	--	--	--	--	--	--	--	--	--	--	--
comp87400_c0	84.7887	28.8241	1.5566	4.86e-11	5.99e-09	2537	--	--	--	--	--	--	--	--	--	--	--	--	--	--	--	--	--	--	--	--	PF02184	HAT (Half-A-TPR) repeat	GO:0006396	RNA processing	--	--	GO:0005622	intracellular	--	--
comp87521_c0	538.011	1176.82	-1.1292	1.28e-27	4.02e-25	683	380014771	XP_003691391.1	781	7.99e-103	PREDICTED: 60S ribosomal protein L18-like [Apis florea]	28630355	AY130455.1	47	9.14e-14	Petromyzon marinus ribosomal protein L18 mRNA, partial cds	ame:552483	786	1.14e-100	--	--	--	Q4GXG7	723	3.84e-95	60S ribosomal protein L18	PF05039	Agouti protein	GO:0009755	hormone-mediated signaling pathway	--	--	GO:0005576	extracellular region	KOG1714	60s ribosomal protein L18
comp87531_c0	81.8506	220.902	-1.4323	5.48e-10	5.97e-08	983	--	--	--	--	--	--	--	--	--	--	--	--	--	--	--	--	--	--	--	--	--	--	--	--	--	--	--	--	--	--
comp87567_c0	1204.53	2756.63	-1.1944	2.4e-71	1.85e-68	284	2499378	BAA09132.1	171	4.17e-13	opsin BcRh1 [Hemigrapsus sanguineus]	829042	D50583.1	86	7.41e-36	Hemigrapsus sanguineus mRNA for opsin BcRh1, complete cds	--	--	--	--	--	--	Q25157	171	3.56e-14	Compound eye opsin BCRH1	--	--	--	--	--	--	--	--	--	--
comp87567_c1	7049.64	23153.2	-1.7156	0	0	1124	311739209	ADQ01809.1	1524	0	opsin protein [Celuca pugilator]	829042	D50583.1	623	0	Hemigrapsus sanguineus mRNA for opsin BcRh1, complete cds	ame:413961	778	2.36e-97	--	--	--	Q25157	1512	0	Compound eye opsin BCRH1	PF00001	7 transmembrane receptor (rhodopsin family)	GO:0007186	G-protein coupled receptor signaling pathway	--	--	GO:0016021	integral to membrane	KOG3656	FOG: 7 transmembrane receptor
comp87680_c0	27.2988	140.594	-2.3646	5.25e-15	8.61e-13	1736	340720116	XP_003398489.1	841	1.18e-103	PREDICTED: arrestin homolog isoform 1 [Bombus terrestris]	--	--	--	--	--	nvi:100115165	827	1.35e-101	K13805	arrestin-2	http://www.genome.jp/dbget-bin/www_bget?ko:K13805	P32122	829	6.23e-103	Arrestin homolog	PF09061//PF07503//PF05434	Stirrup//HypF finger//TMEM9	--	--	GO:0008270//GO:0016788	zinc ion binding//hydrolase activity, acting on ester bonds	GO:0016021	integral to membrane	KOG3865	Arrestin
comp87754_c0	2106.35	571.92	1.8809	2.8e-288	1.04e-284	1173	338817662	ACS45385.2	498	8.67e-59	anti-lipopolysaccharide factor isoform 3 [Portunus trituberculatus]	254351250	FJ612108.2	1009	0	Portunus trituberculatus anti-lipopolysaccharide factor mRNA, complete cds	--	--	--	--	--	--	C0KJQ4	498	7.41e-60	Anti-lipopolysaccharide factor	--	--	--	--	--	--	--	--	--	--
comp87789_c0	5034.9	2062.85	1.2873	0	0	3439	32698667	BAC79213.1	1549	0	NADH dehydrogenase subunit 4 [Portunus trituberculatus]	32562860	AB093006.1	3382	0	Portunus trituberculatus mitochondrial DNA, complete genome	dsi:CYTB	1088	1.44e-134	--	--	--	Q9MGM4	1091	4.34e-136	Cytochrome b	PF02224//PF00032	Cytidylate kinase//Cytochrome b(C-terminal)/b6/petD	GO:0006139//GO:0006120	nucleobase-containing compound metabolic process//mitochondrial electron transport, NADH to ubiquinone	GO:0009055//GO:0005524//GO:0008137//GO:0004127//GO:0016491	electron carrier activity//ATP binding//NADH dehydrogenase (ubiquinone) activity//cytidylate kinase activity//oxidoreductase activity	GO:0016020//GO:0016021//GO:0070469//GO:0031966	membrane//integral to membrane//respiratory chain//mitochondrial membrane	KOG4663	Cytochrome b
comp87848_c0	58.4997	16.0511	1.8658	1.76e-09	1.82e-07	841	--	--	--	--	--	--	--	--	--	--	--	--	--	--	--	--	--	--	--	--	--	--	--	--	--	--	--	--	--	--
comp87940_c0	326.358	772.033	-1.2422	4.4e-23	1.14e-20	2193	170040462	EDS27484.1	1221	2.74e-157	conserved hypothetical protein [Culex quinquefasciatus]	121484227	EF102018.1	708	0	Portunus pelagicus vermiform cuticle protein VER1 mRNA, complete cds	cqu:CpipJ_CPIJ006311	1221	2.94e-157	--	--	--	--	--	--	--	PF01607	Chitin binding Peritrophin-A domain	GO:0006030	chitin metabolic process	GO:0008061	chitin binding	GO:0005576	extracellular region	--	--
comp88122_c0	17.9759	1.80857	3.3131	1.74e-05	0.0010824	898	--	--	--	--	--	--	--	--	--	--	--	--	--	--	--	--	--	--	--	--	--	--	--	--	--	--	--	--	--	--
comp88146_c0	8.05525	46.0055	-2.5138	2.85e-06	0.00020127	717	375173474	AFA42360.1	349	8.69e-36	clip domain serine proteinase 2 [Portunus trituberculatus]	--	--	--	--	--	isc:IscW_ISCW011174	202	1.17e-15	--	--	--	Q27081	165	5.24e-12	Clotting factor B	PF00089	Trypsin	GO:0006508	proteolysis	GO:0004252	serine-type endopeptidase activity	--	--	--	--
comp88184_c1	19.163	2.59982	2.8818	2.48e-05	0.0014942	559	--	--	--	--	--	--	--	--	--	--	--	--	--	--	--	--	--	--	--	--	PF01635//PF02517	Coronavirus M matrix/glycoprotein//CAAX amino terminal protease self- immunity	GO:0019058	viral infectious cycle	--	--	GO:0016020	membrane	--	--
comp88212_c0	123.698	59.4477	1.0571	1.71e-10	2e-08	769	--	--	--	--	--	--	--	--	--	--	--	--	--	--	--	--	--	--	--	--	--	--	--	--	--	--	--	--	--	--
comp88219_c0	3.98523	50.2104	-3.6553	9.08e-10	9.74e-08	2106	157116383	EAT40726.1	1003	4.17e-126	conserved hypothetical protein [Aedes aegypti]	--	--	--	--	--	aag:AaeL_AAEL007562	1003	4.46e-126	--	--	--	Q1HG43	339	3.53e-33	Dual oxidase maturation factor 1	PF10204//PF02845	Dual oxidase maturation factor//CUE domain	GO:0015031	protein transport	GO:0005515	protein binding	GO:0016021//GO:0005789	integral to membrane//endoplasmic reticulum membrane	--	--
comp88696_c0	14.2451	0	4.8324	3.18e-05	0.0018735	1282	--	--	--	--	--	381142083	JQ287706.1	107	7.77e-47	Scylla serrata reovirus SZ-2007 isolate SM09 segment 8, complete sequence	--	--	--	--	--	--	--	--	--	--	PF07716//PF04977	Basic region leucine zipper//Septum formation initiator	GO:0006355//GO:0007049	regulation of transcription, DNA-dependent//cell cycle	GO:0043565//GO:0003700//GO:0046983	sequence-specific DNA binding//sequence-specific DNA binding transcription factor activity//protein dimerization activity	--	--	--	--
comp88802_c0	77.232	17.4844	2.1431	1.19e-13	1.78e-11	556	--	--	--	--	--	--	--	--	--	--	--	--	--	--	--	--	--	--	--	--	--	--	--	--	--	--	--	--	KOG0334	RNA helicase
comp88903_c0	82.1169	10.7384	2.9349	1.49e-18	3.03e-16	380	--	--	--	--	--	--	--	--	--	--	--	--	--	--	--	--	--	--	--	--	--	--	--	--	--	--	--	--	--	--
comp88936_c0	184.508	49.3966	1.9012	3.69e-27	1.11e-24	1151	--	--	--	--	--	--	--	--	--	--	--	--	--	--	--	--	--	--	--	--	PF02183//PF00760//PF10186//PF07536	Homeobox associated leucine zipper//Cucumovirus coat protein//UV radiation resistance protein and autophagy-related subunit 14//HWE histidine kinase	GO:0006355//GO:0010508	regulation of transcription, DNA-dependent//positive regulation of autophagy	GO:0003677//GO:0004673	DNA binding//protein histidine kinase activity	GO:0005634//GO:0019028	nucleus//viral capsid	--	--
comp88937_c0	100.328	44.839	1.1619	1.29e-09	1.36e-07	3572	--	--	--	--	--	--	--	--	--	--	--	--	--	--	--	--	--	--	--	--	--	--	--	--	--	--	--	--	--	--
comp89019_c0	32.4754	3.5041	3.2122	1.1e-08	1.06e-06	1506	--	--	--	--	--	--	--	--	--	--	dpo:Dpse_GA11332	148	1.42e-07	--	--	--	--	--	--	--	PF01607	Chitin binding Peritrophin-A domain	GO:0006030	chitin metabolic process	GO:0008061	chitin binding	GO:0005576	extracellular region	--	--
comp89116_c0	607.625	213.765	1.5072	5.18e-67	3.85e-64	1348	--	--	--	--	--	--	--	--	--	--	--	--	--	--	--	--	--	--	--	--	--	--	--	--	--	--	--	--	--	--
comp89136_c0	26.116	94.6108	-1.8571	1.56e-07	1.3e-05	1539	260802925	EEN52354.1	288	1.3e-24	hypothetical protein BRAFLDRAFT_76142 [Branchiostoma floridae]	348500897	XM_003437960.1	52	3.52e-16	PREDICTED: Oreochromis niloticus phosphodiesterase 4D interacting protein (PDE4DIP), mRNA	bfo:BRAFLDRAFT_76142	288	1.39e-24	--	--	--	Q8K389	226	5.52e-18	CDK5 regulatory subunit-associated protein 2	PF00095//PF07352//PF10186//PF00257//PF11857//PF03748	WAP-type (Whey Acidic Protein) 'four-disulfide core'//Bacteriophage Mu Gam like protein//UV radiation resistance protein and autophagy-related subunit 14//Dehydrin//Domain of unknown function (DUF3377)//Flagellar basal body-associated protein FliL	GO:0042262//GO:0009415//GO:0006950//GO:0010508//GO:0001539//GO:0006935	DNA protection//response to water stimulus//response to stress//positive regulation of autophagy//ciliary or flagellar motility//chemotaxis	GO:0004222//GO:0003690//GO:0030414	metalloendopeptidase activity//double-stranded DNA binding//peptidase inhibitor activity	GO:0009425//GO:0005576	bacterial-type flagellum basal body//extracellular region	KOG3544	Collagens (type IV and type XIII), and related proteins
comp89229_c0	21.7068	92.3501	-2.089	9.39e-09	9.13e-07	1586	321466079	EFX77076.1	1666	0	hypothetical protein DAPPUDRAFT_305891 [Daphnia pulex]	--	--	--	--	--	cqu:CpipJ_CPIJ007814	1618	0	--	--	--	Q8NEV4	1300	3.94e-161	Myosin-IIIa	PF06414//PF00437//PF03193//PF06293//PF07714//PF00069//PF01633//PF00063	Zeta toxin//Type II/IV secretion system protein//Protein of unknown function, DUF258//Lipopolysaccharide kinase (Kdo/WaaP) family//Protein tyrosine kinase//Protein kinase domain//Choline/ethanolamine kinase//Myosin head (motor domain)	GO:0006810//GO:0006468//GO:0009103	transport//protein phosphorylation//lipopolysaccharide biosynthetic process	GO:0005524//GO:0003774//GO:0016301//GO:0016773//GO:0003924//GO:0004672//GO:0005525	ATP binding//motor activity//kinase activity//phosphotransferase activity, alcohol group as acceptor//GTPase activity//protein kinase activity//GTP binding	GO:0016020//GO:0005622//GO:0016459	membrane//intracellular//myosin complex	KOG0587	Traf2- and Nck-interacting kinase and related germinal center kinase (GCK) family protein kinases
comp89334_c0	583.435	281.12	1.0534	1.44e-43	6.94e-41	1775	372292427	AEX92027.1	581	8.37e-63	transferrin [Periplaneta americana]	--	--	--	--	--	tca:655734	560	7.51e-60	--	--	--	Q02942	557	2.13e-60	Transferrin	PF00405	Transferrin	GO:0006879//GO:0006826	cellular iron ion homeostasis//iron ion transport	GO:0008199	ferric iron binding	GO:0005576	extracellular region	--	--
comp89334_c1	1626.1	609.025	1.4168	1.23e-164	2.18e-161	2932	270015915	EFA12363.1	232	4.03e-17	hypothetical protein TcasGA2_TC002069 [Tribolium castaneum]	--	--	--	--	--	tca:655734	332	3.15e-29	--	--	--	Q02942	274	2.28e-23	Transferrin	PF04517//PF07034//PF00405	Microvirus lysis protein (E), C terminus//Origin recognition complex (ORC) subunit 3 N-terminus//Transferrin	GO:0006879//GO:0006260//GO:0019054//GO:0006826	cellular iron ion homeostasis//DNA replication//modulation by virus of host cellular process//iron ion transport	GO:0003677//GO:0008199//GO:0004857	DNA binding//ferric iron binding//enzyme inhibitor activity	GO:0005664//GO:0005576	nuclear origin of replication recognition complex//extracellular region	--	--
comp89376_c0	342.221	106.932	1.6782	4.26e-43	2e-40	1929	91085415	EFA05606.1	351	1.84e-34	hypothetical protein TcasGA2_TC015812 [Tribolium castaneum]	--	--	--	--	--	tca:656023	351	1.96e-34	K15186	ELL-associated factor	http://www.genome.jp/dbget-bin/www_bget?ko:K15186	B4LMA2	338	1.81e-32	Ell-associated factor Eaf	PF00695	Major surface antigen from hepadnavirus	GO:0016032	viral reproduction	--	--	--	--	KOG4795	Protein associated with transcriptional elongation factor ELL
comp89398_c0	59.8666	22.0419	1.4415	1.19e-07	1e-05	3293	345484249	XP_003424985.1	309	8.56e-27	PREDICTED: hypothetical protein LOC100677965 [Nasonia vitripennis]	255930003	FJ607955.1	97	7.35e-41	Eriocheir sinensis cytokine signaling 2 mRNA, complete cds	tca:661222	289	1.45e-25	--	--	--	Q9PW70	230	3.87e-19	Cytokine-inducible SH2-containing protein	PF07525//PF00017//PF07354	SOCS box//SH2 domain//Zona-pellucida-binding protein (Sp38)	GO:0035556//GO:0007339	intracellular signal transduction//binding of sperm to zona pellucida	GO:0005515	protein binding	GO:0005576	extracellular region	--	--
comp89554_c0	54.0032	20.0073	1.4325	5.4e-07	4.28e-05	1047	--	--	--	--	--	--	--	--	--	--	--	--	--	--	--	--	--	--	--	--	PF02326	Plant ATP synthase F0	GO:0015986	ATP synthesis coupled proton transport	GO:0015078	hydrogen ion transmembrane transporter activity	GO:0000276	mitochondrial proton-transporting ATP synthase complex, coupling factor F(o)	--	--
comp89576_c0	18.9934	70.0821	-1.8835	4.82e-06	0.00032612	2508	307208754	EFN86031.1	780	3.96e-86	Transmembrane channel-like protein 3 [Harpegnathos saltator]	--	--	--	--	--	phu:Phum_PHUM020440	757	1.81e-82	--	--	--	Q11069	505	2.54e-51	TMC family membrane protein B0416.1	PF07740//PF07810//PF04145	Spider potassium channel inhibitory toxin//TMC domain//Ctr copper transporter family	GO:0035434//GO:0009405	copper ion transmembrane transport//pathogenesis	GO:0008200//GO:0005375	ion channel inhibitor activity//copper ion transmembrane transporter activity	GO:0016021//GO:0005576	integral to membrane//extracellular region	KOG3149	Transcription initiation factor IIF, auxiliary subunit
comp89990_c4	35.2913	10.9645	1.6865	9.38e-06	0.00061517	1517	--	--	--	--	--	--	--	--	--	--	--	--	--	--	--	--	--	--	--	--	--	--	--	--	--	--	--	--	--	--
comp90062_c2	23.9953	6.10392	1.9749	7.21e-05	0.0039559	596	--	--	--	--	--	--	--	--	--	--	--	--	--	--	--	--	--	--	--	--	PF00643	B-box zinc finger	--	--	GO:0008270	zinc ion binding	GO:0005622	intracellular	--	--
comp90081_c0	4.57877	30.4077	-2.7314	5.51e-05	0.0031008	502	--	--	--	--	--	--	--	--	--	--	--	--	--	--	--	--	--	--	--	--	--	--	--	--	--	--	--	--	KOG4205	RNA-binding protein musashi/mRNA cleavage and polyadenylation factor I complex, subunit HRP1
comp90134_c0	27.2183	89.8622	-1.7231	1.85e-06	0.00013407	641	--	--	--	--	--	--	--	--	--	--	--	--	--	--	--	--	--	--	--	--	--	--	--	--	--	--	--	--	KOG3671	Actin regulatory protein (Wiskott-Aldrich syndrome protein)
comp90224_c0	55.6236	158.291	-1.5088	2.9e-08	2.66e-06	2475	--	--	--	--	--	--	--	--	--	--	--	--	--	--	--	--	--	--	--	--	PF11520	Chromatin protein Cren7	--	--	GO:0003690	double-stranded DNA binding	GO:0005737	cytoplasm	--	--
comp90243_c0	129.234	285.273	-1.1424	5.39e-08	4.8e-06	509	--	--	--	--	--	--	--	--	--	--	--	--	--	--	--	--	--	--	--	--	--	--	--	--	--	--	--	--	--	--
comp90247_c0	45.7877	153.52	-1.7454	2.8e-10	3.16e-08	264	--	--	--	--	--	--	--	--	--	--	--	--	--	--	--	--	--	--	--	--	--	--	--	--	--	--	--	--	--	--
comp90461_c0	48.2051	17.0684	1.4979	1.21e-06	9.05e-05	683	--	--	--	--	--	--	--	--	--	--	--	--	--	--	--	--	--	--	--	--	--	--	--	--	--	--	--	--	--	--
comp90497_c0	101.411	16.8559	2.5889	1.73e-20	4.05e-18	790	256073646	CCD80773.1	275	9.8e-27	putative heme binding protein [Schistosoma mansoni]	--	--	--	--	--	smm:Smp_016730	275	1.05e-26	--	--	--	Q5ZMB2	216	1.78e-19	Heme-binding protein 1	--	--	--	--	--	--	--	--	--	--
comp90623_c0	19.4174	2.82589	2.7806	2.87e-05	0.0017025	1767	--	--	--	--	--	--	--	--	--	--	--	--	--	--	--	--	--	--	--	--	--	--	--	--	--	--	--	--	--	--
comp90675_c0	44.3462	5.19964	3.0923	4.47e-11	5.53e-09	944	391347181	XP_003747843.1	245	4.81e-22	PREDICTED: uncharacterized protein LOC100899344 [Metaseiulus occidentalis]	--	--	--	--	--	dmo:Dmoj_GI12560	213	2.73e-16	--	--	--	--	--	--	--	PF01607	Chitin binding Peritrophin-A domain	GO:0006030	chitin metabolic process	GO:0008061	chitin binding	GO:0005576	extracellular region	KOG1216	von Willebrand factor and related coagulation proteins
comp90743_c0	83.0131	25.7721	1.6875	1.06e-11	1.38e-09	1815	--	--	--	--	--	--	--	--	--	--	--	--	--	--	--	--	--	--	--	--	--	--	--	--	--	--	--	--	--	--
comp90747_c0	91.2676	7.46035	3.6128	2.69e-23	7.19e-21	2113	--	--	--	--	--	--	--	--	--	--	--	--	--	--	--	--	--	--	--	--	PF01539//PF02037//PF00341	Hepatitis C virus envelope glycoprotein E1//SAP domain//Platelet-derived growth factor (PDGF)	--	--	GO:0008083//GO:0003676	growth factor activity//nucleic acid binding	GO:0016020//GO:0019031	membrane//viral envelope	--	--
comp90819_c0	431.562	136.487	1.6608	2.65e-53	1.57e-50	661	--	--	--	--	--	--	--	--	--	--	--	--	--	--	--	--	--	--	--	--	--	--	--	--	--	--	--	--	--	--
comp90927_c1	25.1782	6.6691	1.9166	6.23e-05	0.0034554	800	--	--	--	--	--	--	--	--	--	--	--	--	--	--	--	--	--	--	--	--	--	--	--	--	--	--	--	--	--	--
comp91346_c0	1263.61	430.883	1.5522	8.39e-142	1.32e-138	1041	--	--	--	--	--	--	--	--	--	--	--	--	--	--	--	--	--	--	--	--	PF00802	Pneumovirus attachment glycoprotein G	GO:0019062	viral attachment to host cell	--	--	GO:0055036//GO:0033644	virion membrane//host cell membrane	--	--
comp91346_c1	415.022	76.9513	2.4312	1.94e-74	1.52e-71	379	--	--	--	--	--	299800932	GU327660.1	136	1.64e-63	Portunus trituberculatus microsatellite Ptri_10 sequence	--	--	--	--	--	--	--	--	--	--	--	--	--	--	--	--	--	--	--	--
comp91658_c0	94.8297	30.3919	1.6417	8.15e-13	1.17e-10	420	--	--	--	--	--	--	--	--	--	--	--	--	--	--	--	--	--	--	--	--	--	--	--	--	--	--	--	--	--	--
comp91707_c0	48.1619	160.396	-1.7357	1.41e-10	1.66e-08	1825	340720694	XP_003398767.1	809	4.09e-96	PREDICTED: hypothetical protein LOC100646989 [Bombus terrestris]	--	--	--	--	--	aga:AgaP_AGAP006066	781	5.01e-91	--	--	--	Q9JLB4	147	2.4e-08	Cubilin	PF00057//PF02538	Low-density lipoprotein receptor domain class A//Hydantoinase B/oxoprolinase	--	--	GO:0005515//GO:0003824	protein binding//catalytic activity	--	--	KOG1215	Low-density lipoprotein receptors containing Ca2+-binding EGF-like domains
comp91769_c0	100.564	286.534	-1.5106	7.84e-14	1.2e-11	1142	383852880	XP_003701953.1	357	7.77e-39	PREDICTED: guanine nucleotide-binding protein subunit gamma-e-like [Megachile rotundata]	383852879	XM_003701905.1	126	1.89e-57	PREDICTED: Megachile rotundata guanine nucleotide-binding protein subunit gamma-e-like (LOC100881351), mRNA	cqu:CpipJ_CPIJ000394	344	5.23e-37	K04547	guanine nucleotide binding protein (G protein), gamma 13	http://www.genome.jp/dbget-bin/www_bget?ko:K04547	Q9NFZ3	328	8.1e-36	Guanine nucleotide-binding protein subunit gamma-e	PF00631	GGL domain	GO:0007186	G-protein coupled receptor signaling pathway	GO:0004871	signal transducer activity	GO:0005834	heterotrimeric G-protein complex	KOG4119	G protein gamma subunit
comp91924_c0	138.889	413.534	-1.5741	7.73e-21	1.85e-18	1133	326493740	BAJ85331.1	654	1.02e-80	predicted protein [Hordeum vulgare subsp. vulgare]	--	--	--	--	--	nvi:100119467	653	1.28e-80	--	--	--	--	--	--	--	PF00059	Lectin C-type domain	--	--	GO:0030246	carbohydrate binding	--	--	--	--
comp92020_c0	43.5322	9.9234	2.1332	2.76e-08	2.54e-06	391	--	--	--	--	--	--	--	--	--	--	--	--	--	--	--	--	--	--	--	--	--	--	--	--	--	--	--	--	--	--
comp92086_c0	50.5361	18.877	1.4207	1.4e-06	0.00010326	5088	328905041	AEB54796.1	3496	0	dicer 2 [Litopenaeus vannamei]	--	--	--	--	--	bfo:BRAFLDRAFT_202604	597	1.71e-59	--	--	--	P34529	617	6.63e-63	Endoribonuclease dcr-1	PF00270//PF00636//PF00271//PF05210//PF04209//PF02170//PF00035//PF04851//PF01786//PF03368//PF07655	DEAD/DEAH box helicase//RNase3 domain//Helicase conserved C-terminal domain//Sprouty protein (Spry)//homogentisate 1,2-dioxygenase//PAZ domain//Double-stranded RNA binding motif//Type III restriction enzyme, res subunit//Alternative oxidase//Double stranded RNA binding domain//Secretin N-terminal domain	GO:0006396//GO:0055114//GO:0006559//GO:0007585//GO:0009297//GO:0007275//GO:0009966//GO:0006570	RNA processing//oxidation-reduction process//L-phenylalanine catabolic process//respiratory gaseous exchange//pilus assembly//multicellular organismal development//regulation of signal transduction//tyrosine metabolic process	GO:0003723//GO:0003677//GO:0005524//GO:0004386//GO:0003725//GO:0008026//GO:0005515//GO:0016891//GO:0016787//GO:0004525//GO:0003676//GO:0004411	RNA binding//DNA binding//ATP binding//helicase activity//double-stranded RNA binding//ATP-dependent helicase activity//protein binding//endoribonuclease activity, producing 5'-phosphomonoesters//hydrolase activity//ribonuclease III activity//nucleic acid binding//homogentisate 1,2-dioxygenase activity	GO:0016020//GO:0019867//GO:0005740//GO:0005622	membrane//outer membrane//mitochondrial envelope//intracellular	KOG0701	dsRNA-specific nuclease Dicer and related ribonucleases
comp92165_c0	50.1299	23.6244	1.0854	3.69e-05	0.0021486	941	--	--	--	--	--	--	--	--	--	--	--	--	--	--	--	--	--	--	--	--	PF08138	Sex peptide (SP) family	GO:0046008	regulation of female receptivity, post-mating	GO:0005179	hormone activity	GO:0005576	extracellular region	--	--
comp92309_c0	216.366	70.5037	1.6177	7.57e-27	2.22e-24	588	--	--	--	--	--	--	--	--	--	--	--	--	--	--	--	--	--	--	--	--	PF01280	Ribosomal protein L19e	GO:0006412	translation	GO:0003735	structural constituent of ribosome	GO:0005840//GO:0005622	ribosome//intracellular	--	--
comp92520_c0	37.2754	152.823	-2.0356	4.97e-13	7.22e-11	2112	307213681	EFN89037.1	2273	0	Myosin IIIA [Harpegnathos saltator]	170043064	XM_001849171.1	182	2.63e-88	Culex quinquefasciatus myosin iii, mRNA	ame:410489	2266	0	--	--	--	Q8NEV4	1551	0	Myosin-IIIa	PF00063//PF00612	Myosin head (motor domain)//IQ calmodulin-binding motif	--	--	GO:0005524//GO:0005515//GO:0003774	ATP binding//protein binding//motor activity	GO:0016459	myosin complex	KOG4229	Myosin VII, myosin IXB and related myosins
comp92601_c1	79.5214	27.2495	1.5451	2.27e-10	2.6e-08	2544	--	--	--	--	--	--	--	--	--	--	--	--	--	--	--	--	--	--	--	--	PF08117	Ptu family	GO:0009405	pathogenesis	GO:0019855	calcium channel inhibitor activity	GO:0005576	extracellular region	--	--
comp92641_c0	153.531	74.2418	1.0482	1.45e-12	2.01e-10	258	--	--	--	--	--	--	--	--	--	--	--	--	--	--	--	--	--	--	--	--	--	--	--	--	--	--	--	--	--	--
comp92679_c0	142.197	2.14768	6.049	1.78e-39	7.81e-37	1772	--	--	--	--	--	--	--	--	--	--	dmo:Dmoj_GI12065	151	6.31e-08	--	--	--	Q7M4E9	120	2.88e-06	Endocuticle structural glycoprotein SgAbd-3	PF00379//PF01093	Insect cuticle protein//Clusterin	GO:0008219	cell death	GO:0042302	structural constituent of cuticle	--	--	--	--
comp92706_c0	3.73085	40.1277	-3.427	1.14e-07	9.61e-06	992	332021656	EGI62015.1	202	9.01e-15	DOMON domain-containing protein [Acromyrmex echinatior]	--	--	--	--	--	nvi:100122887	173	3.68e-11	--	--	--	Q9VGY6	197	2.28e-15	Protein Skeletor, isoforms B/C	PF04977	Septum formation initiator	GO:0007049	cell cycle	--	--	--	--	--	--
comp92820_c1	41.125	11.9818	1.7792	8.58e-07	6.62e-05	1264	--	--	--	--	--	--	--	--	--	--	--	--	--	--	--	--	--	--	--	--	--	--	--	--	--	--	--	--	--	--
comp92835_c0	36.564	122.87	-1.7486	1.57e-08	1.47e-06	1155	332017580	EGI58280.1	513	6.68e-60	Enhancer of split mgamma protein [Acromyrmex echinatior]	195110340	XM_001999704.1	72	2e-27	Drosophila mojavensis GI24690 (Dmoj\GI24690), mRNA	ame:409822	511	1.22e-59	K09090	hairy and enhancer of split, invertebrate	http://www.genome.jp/dbget-bin/www_bget?ko:K09090	Q01069	395	6.56e-44	Enhancer of split mbeta protein	PF07527	Hairy Orange	GO:0006355	regulation of transcription, DNA-dependent	GO:0003677	DNA binding	--	--	KOG4304	Transcriptional repressors of the hairy/E(spl) family (contains HLH)
comp92885_c0	61.637	15.1253	2.0268	1.15e-10	1.37e-08	399	--	--	--	--	--	--	--	--	--	--	--	--	--	--	--	--	--	--	--	--	PF03579	Small hydrophobic protein	--	--	--	--	GO:0016020//GO:0016021//GO:0048222	membrane//integral to membrane//glycoprotein network	--	--
comp92889_c0	1076.17	361.186	1.5751	5.6e-123	7.37e-120	1202	--	--	--	--	--	--	--	--	--	--	--	--	--	--	--	--	--	--	--	--	--	--	--	--	--	--	--	--	--	--
comp92936_c0	53.4224	20.3442	1.3928	9.25e-07	7.07e-05	2072	357604620	EHJ64261.1	483	4.83e-51	putative transcription elongation factor B polypeptide 3 binding protein 1 isoform 1 [Danaus plexippus]	--	--	--	--	--	ame:408656	492	3.91e-49	--	--	--	Q7TT28	419	2.86e-41	RNA exonuclease 1 homolog	PF05956	APC basic domain	GO:0016055	Wnt receptor signaling pathway	GO:0008017	microtubule binding	--	--	KOG2248	3'-5' exonuclease
comp92937_c0	76.7368	27.9198	1.4586	1.59e-09	1.67e-07	1597	--	--	--	--	--	--	--	--	--	--	--	--	--	--	--	--	--	--	--	--	PF11640	Telomere-length maintenance and DNA damage repair	--	--	GO:0004674	protein serine/threonine kinase activity	--	--	--	--
comp92939_c0	232.722	79.6822	1.5463	1.91e-27	5.9e-25	2836	91080603	EFA02265.1	343	3.45e-33	hypothetical protein TcasGA2_TC007929 [Tribolium castaneum]	--	--	--	--	--	tca:662900	344	2.85e-33	--	--	--	Q6IV56	247	1.49e-21	RING finger protein 141	PF08267	Cobalamin-independent synthase, N-terminal domain	GO:0008652	cellular amino acid biosynthetic process	GO:0008270//GO:0003871	zinc ion binding//5-methyltetrahydropteroyltriglutamate-homocysteine S-methyltransferase activity	--	--	KOG1911	Heterochromatin-associated protein HP1 and related CHROMO domain proteins
comp92947_c0	853.472	125.47	2.766	1.14e-168	2.33e-165	651	--	--	--	--	--	--	--	--	--	--	--	--	--	--	--	--	--	--	--	--	PF05436	Mating factor alpha precursor N-terminus	GO:0007618	mating	--	--	GO:0005576	extracellular region	--	--
comp92969_c0	40.3263	6.71432	2.5864	4.97e-09	4.93e-07	339	--	--	--	--	--	--	--	--	--	--	--	--	--	--	--	--	--	--	--	--	PF07851//PF04928//PF04997//PF01820	TMPIT-like protein//Poly(A) polymerase central domain//RNA polymerase Rpb1, domain 1//D-ala D-ala ligase N-terminus	GO:0009252//GO:0006351	peptidoglycan biosynthetic process//transcription, DNA-dependent	GO:0003899//GO:0008716//GO:0003677//GO:0004652	DNA-directed RNA polymerase activity//D-alanine-D-alanine ligase activity//DNA binding//polynucleotide adenylyltransferase activity	GO:0005618//GO:0016021	cell wall//integral to membrane	--	--
comp93018_c0	18.8238	2.82589	2.7358	4.28e-05	0.0024616	1909	--	--	--	--	--	--	--	--	--	--	--	--	--	--	--	--	--	--	--	--	PF02174	PTB domain (IRS-1 type)	--	--	GO:0005158	insulin receptor binding	--	--	--	--
comp94266_c0	245.176	495.701	-1.0157	7.09e-10	7.66e-08	484	395530085	XP_003767129.1	784	7.71e-104	PREDICTED: tubulin alpha-3 chain-like, partial [Sarcophilus harrisii]	354490991	XM_003507592.1	222	3.32e-111	PREDICTED: Cricetulus griseus tubulin alpha-4A chain-like (LOC100767686), mRNA	nve:NEMVE_v1g248675	782	6.1e-102	--	--	--	Q94572	792	5.92e-103	Tubulin alpha-3 chain	PF00091//PF03953	Tubulin/FtsZ family, GTPase domain//Tubulin C-terminal domain	GO:0051258//GO:0006184	protein polymerization//GTP catabolic process	GO:0005525//GO:0003924	GTP binding//GTPase activity	GO:0043234	protein complex	KOG1376	Alpha tubulin
comp94624_c0	81.0646	174.403	-1.1053	4.5e-05	0.0025703	3385	334321732	XP_001362407.2	208	3.19e-14	PREDICTED: calcium-activated chloride channel regulator 1-like [Monodelphis domestica]	--	--	--	--	--	mdo:100009852	215	5.47e-15	--	--	--	Q9UQC9	192	2.59e-13	Calcium-activated chloride channel regulator 2	PF00041//PF06858	Fibronectin type III domain//Nucleolar GTP-binding protein 1 (NOG1)	--	--	GO:0005515//GO:0005525	protein binding//GTP binding	--	--	--	--
comp94658_c0	171.115	65.3176	1.3894	1.78e-18	3.61e-16	816	--	--	--	--	--	--	--	--	--	--	--	--	--	--	--	--	--	--	--	--	--	--	--	--	--	--	--	--	--	--
comp94699_c0	140.703	31.1798	2.174	6.61e-24	1.82e-21	574	--	--	--	--	--	--	--	--	--	--	--	--	--	--	--	--	--	--	--	--	--	--	--	--	--	--	--	--	--	--
comp95025_c0	26.4534	2.37375	3.4782	1.2e-07	1.01e-05	1298	--	--	--	--	--	--	--	--	--	--	--	--	--	--	--	--	--	--	--	--	--	--	--	--	--	--	--	--	--	--
comp95166_c0	394.421	810.617	-1.0393	4.38e-16	7.67e-14	2593	332372734	AEE61509.1	1384	0	unknown [Dendroctonus ponderosae]	--	--	--	--	--	tca:657618	1381	0	K13808	arrestin-1	http://www.genome.jp/dbget-bin/www_bget?ko:K13808	P55274	1247	3.58e-162	Arrestin homolog	PF08492//PF05924//PF08018	SRP72 RNA-binding domain//SAMP Motif//Frog antimicrobial peptide	GO:0006614//GO:0016055	SRP-dependent cotranslational protein targeting to membrane//Wnt receptor signaling pathway	GO:0008013//GO:0008312	beta-catenin binding//7S RNA binding	GO:0005576//GO:0048500	extracellular region//signal recognition particle	KOG3865	Arrestin
comp95168_c0	28.9989	9.38196	1.628	8.13e-05	0.0044254	1694	--	--	--	--	--	--	--	--	--	--	--	--	--	--	--	--	--	--	--	--	PF01293	Phosphoenolpyruvate carboxykinase	GO:0006094	gluconeogenesis	GO:0005524//GO:0004612	ATP binding//phosphoenolpyruvate carboxykinase (ATP) activity	--	--	--	--
comp95175_c3	44.0156	18.0857	1.2832	2.11e-05	0.0012905	3567	--	--	--	--	--	--	--	--	--	--	bfo:BRAFLDRAFT_76362	108	2.94e-10	--	--	--	--	--	--	--	PF03760//PF01311	Late embryogenesis abundant (LEA) group 1//Bacterial export proteins, family 1	GO:0006605//GO:0009790	protein targeting//embryo development	--	--	GO:0016020	membrane	--	--
comp95325_c0	36.9693	9.72107	1.9271	1.14e-06	8.57e-05	625	321466647	EFX77641.1	331	1.77e-33	hypothetical protein DAPPUDRAFT_105878 [Daphnia pulex]	--	--	--	--	--	aga:AgaP_AGAP004562	162	1.36e-10	K14613	MFS transporter, PCFT/HCP family, solute carrier family 46 (folate transporter), member 1/3	http://www.genome.jp/dbget-bin/www_bget?ko:K14613	--	--	--	--	PF07690	Major Facilitator Superfamily	GO:0055085	transmembrane transport	--	--	GO:0016021	integral to membrane	--	--
comp95352_c1	614.572	281.911	1.1243	3.36e-49	1.85e-46	864	--	--	--	--	--	--	--	--	--	--	--	--	--	--	--	--	--	--	--	--	--	--	--	--	--	--	--	--	--	--
comp95376_c0	38.4591	14.8088	1.3769	3.53e-05	0.0020665	801	--	--	--	--	--	262401395	FJ774880.1	106	1.72e-46	Scylla paramamosain hypothetical protein mRNA, complete cds	--	--	--	--	--	--	--	--	--	--	--	--	--	--	--	--	--	--	--	--
comp95391_c0	49.8577	19.4421	1.3586	2.94e-06	0.00020737	2175	--	--	--	--	--	--	--	--	--	--	--	--	--	--	--	--	--	--	--	--	--	--	--	--	--	--	--	--	--	--
comp95419_c0	121.454	37.3018	1.7031	1.41e-16	2.59e-14	2113	--	--	--	--	--	--	--	--	--	--	--	--	--	--	--	--	--	--	--	--	PF02714//PF00951//PF03169	Domain of unknown function DUF221//Arterivirus GL envelope glycoprotein//OPT oligopeptide transporter protein	GO:0055085	transmembrane transport	--	--	GO:0016020//GO:0019031	membrane//viral envelope	--	--
comp95571_c0	60.9655	29.9115	1.0273	1.04e-05	0.00067114	1720	157125184	EAT37939.1	748	9.19e-89	equilibrative nucleoside transporter [Aedes aegypti]	--	--	--	--	--	aag:AaeL_AAEL010123	748	9.83e-89	--	--	--	O54698	612	1.38e-70	Equilibrative nucleoside transporter 1	PF07690//PF01733	Major Facilitator Superfamily//Nucleoside transporter	GO:0006810//GO:0055085	transport//transmembrane transport	GO:0005337	nucleoside transmembrane transporter activity	GO:0016021	integral to membrane	KOG1479	Nucleoside transporter
comp95721_c0	24.6719	5.76482	2.0975	3.35e-05	0.0019659	2126	--	--	--	--	--	--	--	--	--	--	--	--	--	--	--	--	--	--	--	--	PF00095	WAP-type (Whey Acidic Protein) 'four-disulfide core'	--	--	GO:0030414	peptidase inhibitor activity	GO:0005576	extracellular region	--	--
comp95724_c0	168.906	340.885	-1.0131	3.51e-07	2.85e-05	4399	345489557	XP_003426162.1	527	3.19e-55	PREDICTED: LOW QUALITY PROTEIN: homeobox protein abdominal-A homolog [Nasonia vitripennis]	--	--	215	2.5e-106	Procambarus clarkii abd-a protein mRNA, partial cds	ame:410643	514	1.55e-53	--	--	--	Q07961	499	2.58e-53	Homeobox protein abdominal-A homolog	PF03060//PF04977//PF00046//PF05920//PF00784	Nitronate monooxygenase//Septum formation initiator//Homeobox domain//Homeobox KN domain//MyTH4 domain	GO:0006355//GO:0055114//GO:0007049	regulation of transcription, DNA-dependent//oxidation-reduction process//cell cycle	GO:0003677//GO:0018580//GO:0043565//GO:0003700	DNA binding//nitronate monooxygenase activity//sequence-specific DNA binding//sequence-specific DNA binding transcription factor activity	GO:0005856	cytoskeleton	KOG0489	Transcription factor zerknullt and related HOX domain proteins
comp95777_c0	455.711	11712.4	-4.6838	0	0	1004	--	--	--	--	--	122003910	EF120999.1	397	0	Portunus pelagicus carcinin mRNA, complete cds	--	--	--	--	--	--	--	--	--	--	PF00418//PF00095	Tau and MAP protein, tubulin-binding repeat//WAP-type (Whey Acidic Protein) 'four-disulfide core'	--	--	GO:0015631//GO:0030414	tubulin binding//peptidase inhibitor activity	GO:0005576	extracellular region	--	--
comp95864_c0	117.437	5.42571	4.4359	3.3e-32	1.24e-29	711	--	--	--	--	--	--	--	--	--	--	--	--	--	--	--	--	--	--	--	--	--	--	--	--	--	--	--	--	--	--
comp95988_c1	123.946	20.2334	2.6149	6.92e-25	1.95e-22	835	--	--	--	--	--	--	--	--	--	--	--	--	--	--	--	--	--	--	--	--	PF02581	Thiamine monophosphate synthase/TENI	GO:0009228	thiamine biosynthetic process	GO:0004789	thiamine-phosphate diphosphorylase activity	--	--	--	--
comp96039_c1	73.4486	35.5644	1.0463	1e-06	7.59e-05	1200	--	--	--	--	--	--	--	--	--	--	--	--	--	--	--	--	--	--	--	--	--	--	--	--	--	--	--	--	--	--
comp96068_c0	52.3761	22.8332	1.1978	8.14e-06	0.00053823	5004	321478519	EFX89476.1	471	3.58e-51	hypothetical protein DAPPUDRAFT_27812 [Daphnia pulex]	--	--	--	--	--	nvi:100216467	473	1.85e-46	--	--	--	Q9VZZ9	357	1.02e-32	Protein daughter of sevenless	PF09367//PF00169//PF01966	CpeS-like protein//PH domain//HD domain	GO:0017009	protein-phycocyanobilin linkage	GO:0046872//GO:0005515//GO:0008081//GO:0005543	metal ion binding//protein binding//phosphoric diester hydrolase activity//phospholipid binding	--	--	KOG0248	Cytoplasmic protein Max-1, contains PH, MyTH4 and FERM domains
comp96149_c0	1728.51	5659.98	-1.7113	0	0	1802	--	--	--	--	--	--	--	--	--	--	--	--	--	--	--	--	P10776	124	7.86e-07	Neuroparsin-A	--	--	--	--	--	--	--	--	KOG3655	Drebrins and related actin binding proteins
comp96233_c0	30.9491	136.311	-2.1389	1.13e-12	1.6e-10	896	--	--	--	--	--	--	--	--	--	--	--	--	--	--	--	--	--	--	--	--	--	--	--	--	--	--	--	--	--	--
comp96252_c0	66.5584	153.377	-1.2044	2.13e-05	0.001298	2341	346466407	AEO33048.1	524	1.85e-55	hypothetical protein [Amblyomma maculatum]	--	--	--	--	--	tad:TRIADDRAFT_22725	516	4.42e-55	--	--	--	--	--	--	--	PF00321	Plant thionin	GO:0006952	defense response	--	--	--	--	KOG1303	Amino acid transporters
comp96455_c0	42.2264	16.8423	1.3261	2.2e-05	0.0013367	258	--	--	--	--	--	--	--	--	--	--	--	--	--	--	--	--	--	--	--	--	--	--	--	--	--	--	--	--	--	--
comp96555_c0	60.6323	28.9371	1.0672	6.98e-06	0.0004659	6312	332026882	EGI66983.1	700	1.68e-80	Rho GDP-dissociation inhibitor 1 [Acromyrmex echinatior]	--	--	--	--	--	nvi:100120432	695	7.94e-80	--	--	--	Q4R4J0	548	3.38e-61	Rho GDP-dissociation inhibitor 1	PF02115//PF03000	RHO protein GDP dissociation inhibitor//NPH3 family	GO:0009416	response to light stimulus	GO:0005094//GO:0004871	Rho GDP-dissociation inhibitor activity//signal transducer activity	GO:0005737	cytoplasm	KOG3205	Rho GDP-dissociation inhibitor
comp96590_c2	71.9885	35.6062	1.0156	1.93e-06	0.00013897	3425	391335901	XP_003742325.1	242	8.97e-20	PREDICTED: uncharacterized protein LOC100904897 [Metaseiulus occidentalis]	--	--	--	--	--	spu:765758	158	4.19e-08	--	--	--	--	--	--	--	PF01857	Retinoblastoma-associated protein B domain	GO:0051726	regulation of cell cycle	--	--	GO:0005634	nucleus	--	--
comp96670_c0	49.0938	12.4317	1.9815	1.29e-08	1.23e-06	649	--	--	--	--	--	--	--	--	--	--	--	--	--	--	--	--	--	--	--	--	PF03376//PF01766	Adenovirus E3B protein//Birnavirus VP2 protein	--	--	GO:0005198	structural molecule activity	GO:0016020	membrane	--	--
comp96679_c0	97.594	32.2152	1.5991	8.13e-13	1.17e-10	1459	--	--	--	--	--	--	--	--	--	--	--	--	--	--	--	--	--	--	--	--	PF01635	Coronavirus M matrix/glycoprotein	GO:0019058	viral infectious cycle	--	--	--	--	--	--
comp96700_c0	392.757	785.775	-1.0005	2.82e-14	4.47e-12	4927	331031252	AEC50080.1	4583	0	alpha-2-macroglobulin [Pacifastacus leniusculus]	89113603	DQ347954.1	753	0	Scylla serrata alpha 2-macroglobulin mRNA, complete cds	ame:408926	1826	0	--	--	--	Q7SIH1	1506	1.47e-178	Alpha-2-macroglobulin	PF07677//PF10186//PF05680//PF00207//PF07678//PF01835	A-macroglobulin receptor//UV radiation resistance protein and autophagy-related subunit 14//ATP synthase E chain//Alpha-2-macroglobulin family//A-macroglobulin complement component//MG2 domain	GO:0015986//GO:0010508	ATP synthesis coupled proton transport//positive regulation of autophagy	GO:0004866//GO:0015078	endopeptidase inhibitor activity//hydrogen ion transmembrane transporter activity	GO:0005615//GO:0000276//GO:0005576	extracellular space//mitochondrial proton-transporting ATP synthase complex, coupling factor F(o)//extracellular region	KOG1366	Alpha-macroglobulin
comp96803_c0	52.6559	14.5816	1.8524	1.28e-08	1.22e-06	1093	321466647	EFX77641.1	741	1.28e-90	hypothetical protein DAPPUDRAFT_105878 [Daphnia pulex]	--	--	--	--	--	tca:655217	268	1.24e-23	K14613	MFS transporter, PCFT/HCP family, solute carrier family 46 (folate transporter), member 1/3	http://www.genome.jp/dbget-bin/www_bget?ko:K14613	Q5F4B8	129	8.25e-07	Solute carrier family 46 member 3	PF04689//PF07690	DNA binding protein S1FA//Major Facilitator Superfamily	GO:0055085//GO:0006355	transmembrane transport//regulation of transcription, DNA-dependent	GO:0003677	DNA binding	GO:0005634//GO:0016021	nucleus//integral to membrane	KOG2816	Predicted transporter ADD1 (major facilitator superfamily)
comp96865_c1	54.0948	10.6536	2.3441	9.18e-11	1.09e-08	1037	--	--	--	--	--	--	--	--	--	--	--	--	--	--	--	--	--	--	--	--	PF02201	SWIB/MDM2 domain	--	--	GO:0005515	protein binding	--	--	--	--
comp97014_c0	40.361	130.443	-1.6924	1.63e-08	1.53e-06	1315	375173474	AFA42360.1	1057	5.01e-138	clip domain serine proteinase 2 [Portunus trituberculatus]	--	--	--	--	--	dmo:Dmoj_GI16576	435	4.04e-45	--	--	--	Q27081	424	1.92e-45	Clotting factor B	PF00089//PF07127	Trypsin//Late nodulin protein	GO:0006508//GO:0009878	proteolysis//nodule morphogenesis	GO:0004252//GO:0046872	serine-type endopeptidase activity//metal ion binding	--	--	KOG3627	Trypsin
comp97238_c0	161.512	32.2208	2.3256	6.72e-29	2.27e-26	1396	321458818	EFX69880.1	791	2.04e-100	hypothetical protein DAPPUDRAFT_113251 [Daphnia pulex]	--	--	--	--	--	nve:NEMVE_v1g199995	769	9.22e-97	--	--	--	A7RP64	769	7.37e-98	RNA-binding protein pno1	PF00013	KH domain	--	--	GO:0003723	RNA binding	--	--	KOG3273	Predicted RNA-binding protein Pno1p interacting with Nob1p and involved in 26S proteasome assembly
comp97256_c0	17.9742	1.46946	3.6126	1.02e-05	0.00066447	1023	--	--	--	--	--	--	--	--	--	--	--	--	--	--	--	--	--	--	--	--	PF05699	hAT family dimerisation domain	--	--	GO:0046983	protein dimerization activity	--	--	--	--
comp97304_c0	1.86543	40.6928	-4.4472	2.58e-09	2.64e-07	1097	321473526	EFX84493.1	243	4.05e-22	hypothetical protein DAPPUDRAFT_223002 [Daphnia pulex]	--	--	--	--	--	dgr:Dgri_GH15781	247	3.1e-20	--	--	--	--	--	--	--	PF01607	Chitin binding Peritrophin-A domain	GO:0006030	chitin metabolic process	GO:0008061	chitin binding	GO:0005576	extracellular region	--	--
comp97322_c0	75.4548	14.585	2.3711	1.43e-14	2.3e-12	586	--	--	--	--	--	--	--	--	--	--	--	--	--	--	--	--	--	--	--	--	--	--	--	--	--	--	--	--	--	--
comp97322_c1	15.3525	0.791249	4.2782	2.19e-05	0.0013305	223	--	--	--	--	--	--	--	--	--	--	--	--	--	--	--	--	--	--	--	--	--	--	--	--	--	--	--	--	--	--
comp97433_c0	109.819	24.5513	2.1613	6.57e-19	1.37e-16	879	--	--	--	--	--	--	--	--	--	--	--	--	--	--	--	--	--	--	--	--	--	--	--	--	--	--	--	--	--	--
comp97459_c0	130.681	35.2671	1.8897	1.36e-19	3.03e-17	2384	260824603	EEN63267.1	341	1.29e-31	hypothetical protein BRAFLDRAFT_88205 [Branchiostoma floridae]	--	--	--	--	--	bfo:BRAFLDRAFT_88205	341	1.38e-31	--	--	--	O70348	308	1.39e-28	Protein Dom3Z	--	--	--	--	--	--	--	--	KOG1982	Nuclear 5'-3' exoribonuclease-interacting protein, Rai1p
comp97535_c0	192.454	19.7812	3.2823	1.29e-44	6.34e-42	864	--	--	--	--	--	--	--	--	--	--	--	--	--	--	--	--	--	--	--	--	--	--	--	--	--	--	--	--	--	--
comp97548_c0	1309.4	615.906	1.0881	4.42e-99	4.75e-96	2320	340377122	XP_003387079.1	1026	4.38e-128	PREDICTED: xylose isomerase-like [Amphimedon queenslandica]	--	--	--	--	--	cin:100179799	1024	8.99e-128	K01805	xylose isomerase [EC:5.3.1.5]	http://www.genome.jp/dbget-bin/www_bget?ko:K01805	Q9FKK7	850	5.55e-103	Xylose isomerase	PF01607//PF02313//PF06463	Chitin binding Peritrophin-A domain//Fumarate reductase subunit D//Molybdenum Cofactor Synthesis C	GO:0006777//GO:0006030//GO:0006106	Mo-molybdopterin cofactor biosynthetic process//chitin metabolic process//fumarate metabolic process	GO:0008061//GO:0051539	chitin binding//4 iron, 4 sulfur cluster binding	GO:0016020//GO:0005576//GO:0019008	membrane//extracellular region//molybdopterin synthase complex	KOG3544	Collagens (type IV and type XIII), and related proteins
comp97633_c0	137.473	287.061	-1.0622	6.51e-07	5.12e-05	1280	--	--	--	--	--	--	--	--	--	--	--	--	--	--	--	--	--	--	--	--	PF11593//PF06467//PF05083//PF01761	Mediator complex subunit 3 fungal//MYM-type Zinc finger with FCS sequence motif//LST-1 protein//3-dehydroquinate synthase	GO:0000902//GO:0006357//GO:0009073//GO:0006955	cell morphogenesis//regulation of transcription from RNA polymerase II promoter//aromatic amino acid family biosynthetic process//immune response	GO:0001104//GO:0003856//GO:0008270	RNA polymerase II transcription cofactor activity//3-dehydroquinate synthase activity//zinc ion binding	GO:0016020//GO:0016592	membrane//mediator complex	KOG1721	FOG: Zn-finger
comp97639_c0	581.407	197.197	1.5599	1.32e-66	9.43e-64	955	--	--	--	--	--	--	--	--	--	--	--	--	--	--	--	--	--	--	--	--	PF04923//PF00654//PF02674	Ninjurin//Voltage gated chloride channel//Colicin V production protein	GO:0055085//GO:0009403//GO:0042246//GO:0007155//GO:0006821	transmembrane transport//toxin biosynthetic process//tissue regeneration//cell adhesion//chloride transport	GO:0005247	voltage-gated chloride channel activity	GO:0016020//GO:0016021	membrane//integral to membrane	--	--
comp97639_c2	142.213	60.7465	1.2272	9.07e-14	1.38e-11	612	--	--	--	--	--	--	--	--	--	--	--	--	--	--	--	--	--	--	--	--	PF08533//PF11093	Beta-galactosidase C-terminal domain//Mitochondrial export protein Som1	--	--	GO:0004565	beta-galactosidase activity	GO:0042720	mitochondrial inner membrane peptidase complex	--	--
comp97669_c0	11.2773	56.97	-2.3368	8.08e-07	6.28e-05	1605	--	--	--	--	--	--	--	--	--	--	isc:IscW_ISCW007687	134	4.21e-06	--	--	--	--	--	--	--	PF01607	Chitin binding Peritrophin-A domain	GO:0006030	chitin metabolic process	GO:0008061	chitin binding	GO:0005576	extracellular region	KOG1187	Serine/threonine protein kinase
comp97701_c1	74.3745	32.0999	1.2122	8.66e-08	7.46e-06	1465	--	--	--	--	--	--	--	--	--	--	--	--	--	--	--	--	--	--	--	--	PF05398//PF02790	PufQ cytochrome subunit//Cytochrome C oxidase subunit II, transmembrane domain	GO:0022900//GO:0030494//GO:0015979	electron transport chain//bacteriochlorophyll biosynthetic process//photosynthesis	GO:0009055//GO:0005507//GO:0004129	electron carrier activity//copper ion binding//cytochrome-c oxidase activity	GO:0016021	integral to membrane	--	--
comp97815_c1	55.6584	27.2653	1.0295	2.46e-05	0.0014808	1613	--	--	--	--	--	--	--	--	--	--	--	--	--	--	--	--	--	--	--	--	--	--	--	--	--	--	--	--	--	--
comp97883_c0	52.2294	0.226071	7.8519	7.81e-14	1.2e-11	1119	--	--	--	--	--	--	--	--	--	--	--	--	--	--	--	--	--	--	--	--	PF00170//PF07716	bZIP transcription factor//Basic region leucine zipper	GO:0006355	regulation of transcription, DNA-dependent	GO:0043565//GO:0003700//GO:0046983	sequence-specific DNA binding//sequence-specific DNA binding transcription factor activity//protein dimerization activity	--	--	--	--
comp97968_c0	36.5454	7.12125	2.3595	9.18e-08	7.89e-06	396	--	--	--	--	--	--	--	--	--	--	--	--	--	--	--	--	--	--	--	--	--	--	--	--	--	--	--	--	--	--
comp98072_c0	449.993	1792.97	-1.9944	9.03e-131	1.32e-127	2859	321271144	ADW79421.1	2061	0	peroxinectin [Procambarus clarkii]	47156776	AY606267.1	252	4.36e-127	Caridina pseudodenticulata peroxinectin mRNA, partial cds	api:100160088	1485	0	--	--	--	Q9VEG6	1118	2.5e-136	Chorion peroxidase	PF03098	Animal haem peroxidase	GO:0006979//GO:0055114	response to oxidative stress//oxidation-reduction process	GO:0020037//GO:0004601	heme binding//peroxidase activity	--	--	KOG2408	Peroxidase/oxygenase
comp98087_c0	188.662	35.2004	2.4221	1.08e-34	4.38e-32	674	--	--	--	--	--	--	--	--	--	--	--	--	--	--	--	--	--	--	--	--	PF08188	Spermatozal protamine family	GO:0035092	sperm chromatin condensation	GO:0003677	DNA binding	GO:0000228	nuclear chromosome	--	--
comp98142_c0	162.631	388.266	-1.2554	1.22e-12	1.71e-10	731	--	--	--	--	--	--	--	--	--	--	--	--	--	--	--	--	--	--	--	--	--	--	--	--	--	--	--	--	--	--
comp98182_c0	51.9496	13.7847	1.914	9.08e-09	8.85e-07	1053	--	--	--	--	--	--	--	--	--	--	--	--	--	--	--	--	--	--	--	--	--	--	--	--	--	--	--	--	--	--
comp98298_c0	66.477	199.508	-1.5855	5.73e-11	6.98e-09	2831	390352584	XP_003727928.1	2030	0	PREDICTED: 6-phosphogluconate dehydrogenase, decarboxylating isoform 2 [Strongylocentrotus purpuratus]	262304138	GQ887089.1	454	0	Libinia emarginata voucher LemMALA phosphogluconate dehydrogenase mRNA, partial cds	nve:NEMVE_v1g230495	2020	0	--	--	--	P52209	1951	0	6-phosphogluconate dehydrogenase, decarboxylating	PF03807//PF12387//PF00393//PF03446	NADP oxidoreductase coenzyme F420-dependent//Pestivirus NS2 peptidase//6-phosphogluconate dehydrogenase, C-terminal domain//NAD binding domain of 6-phosphogluconate dehydrogenase	GO:0055114//GO:0006098	oxidation-reduction process//pentose-phosphate shunt	GO:0004252//GO:0004616//GO:0003968//GO:0050661//GO:0016817//GO:0004197//GO:0070008//GO:0017111//GO:0016491	serine-type endopeptidase activity//phosphogluconate dehydrogenase (decarboxylating) activity//RNA-directed RNA polymerase activity//NADP binding//hydrolase activity, acting on acid anhydrides//cysteine-type endopeptidase activity//serine-type exopeptidase activity//nucleoside-triphosphatase activity//oxidoreductase activity	--	--	KOG2653	6-phosphogluconate dehydrogenase
comp98335_c0	77.4101	170.856	-1.1422	2.58e-05	0.0015468	2020	321455612	EFX66740.1	823	1.67e-101	hypothetical protein DAPPUDRAFT_302443 [Daphnia pulex]	--	--	--	--	--	hsa:23498	781	2.64e-95	--	--	--	P46952	781	2.11e-96	3-hydroxyanthranilate 3,4-dioxygenase	PF02311//PF06052	AraC-like ligand binding domain//3-hydroxyanthranilic acid dioxygenase	GO:0006355//GO:0055114	regulation of transcription, DNA-dependent//oxidation-reduction process	GO:0000334//GO:0005506	3-hydroxyanthranilate 3,4-dioxygenase activity//iron ion binding	--	--	--	--
comp98432_c0	550.488	210.044	1.39	8.57e-56	5.39e-53	3523	196000721	EDV26232.1	364	1.15e-33	expressed hypothetical protein [Trichoplax adhaerens]	--	--	--	--	--	cin:100186359	506	1.47e-51	--	--	--	P28799	180	4.51e-12	Granulins	PF12289	Rotavirus VP1 structural protein	--	--	GO:0003968	RNA-directed RNA polymerase activity	--	--	KOG4296	Epithelin/granulin
comp98451_c1	163.163	336.959	-1.0463	1.25e-07	1.05e-05	1373	288188858	ADC42879.1	496	2.45e-54	serine proteinase inhibitor 8 [Penaeus monodon]	--	--	--	--	--	dre:494155	439	1.77e-46	K13963	serpin B	http://www.genome.jp/dbget-bin/www_bget?ko:K13963	P05121	386	5.85e-40	Plasminogen activator inhibitor 1	--	--	--	--	--	--	--	--	KOG2392	Serpin
comp98488_c0	311.696	84.0431	1.8909	1.79e-44	8.68e-42	477	--	--	--	--	--	--	--	--	--	--	--	--	--	--	--	--	--	--	--	--	--	--	--	--	--	--	--	--	--	--
comp98646_c0	36.3978	134.179	-1.8822	2.57e-10	2.91e-08	1932	328724634	XP_003248206.1	1909	0	PREDICTED: 1-phosphatidylinositol-4,5-bisphosphate phosphodiesterase-like isoform 2 [Acyrthosiphon pisum]	344279612	XM_003411534.1	62	1.22e-21	PREDICTED: Loxodonta africana 1-phosphatidylinositol-4,5-bisphosphate phosphodiesterase beta-1-like (LOC100672435), mRNA	api:100162131	1909	0	K05858	phospholipase C, beta [EC:3.1.4.11]	http://www.genome.jp/dbget-bin/www_bget?ko:K05858	P13217	1699	0	1-phosphatidylinositol 4,5-bisphosphate phosphodiesterase	PF00168//PF06631//PF00387	C2 domain//Protein of unknown function (DUF1154)//Phosphatidylinositol-specific phospholipase C, Y domain	GO:0007165//GO:0035556//GO:0006629	signal transduction//intracellular signal transduction//lipid metabolic process	GO:0004435//GO:0005515//GO:0005509	phosphatidylinositol phospholipase C activity//protein binding//calcium ion binding	--	--	KOG1265	Phospholipase C
comp98885_c0	1366.97	422.96	1.6924	3.8e-168	7.05e-165	1402	--	--	--	--	--	--	--	--	--	--	--	--	--	--	--	--	--	--	--	--	PF05478	Prominin	--	--	--	--	GO:0016021	integral to membrane	--	--
comp98981_c0	22.7709	4.95774	2.1994	4.52e-05	0.0025814	530	--	--	--	--	--	--	--	--	--	--	--	--	--	--	--	--	--	--	--	--	--	--	--	--	--	--	--	--	--	--
comp99081_c0	107.645	45.984	1.2271	8.9e-11	1.06e-08	1043	--	--	--	--	--	--	--	--	--	--	--	--	--	--	--	--	--	--	--	--	--	--	--	--	--	--	--	--	--	--
comp99117_c0	540.164	212.129	1.3485	5.27e-53	3.08e-50	1667	--	--	--	--	--	--	--	--	--	--	--	--	--	--	--	--	--	--	--	--	PF01607//PF06484	Chitin binding Peritrophin-A domain//Teneurin Intracellular Region	GO:0007165//GO:0006030	signal transduction//chitin metabolic process	GO:0008061	chitin binding	GO:0016021//GO:0005576	integral to membrane//extracellular region	KOG1217	Fibrillins and related proteins containing Ca2+-binding EGF-like domains
comp99178_c0	53.218	5.82134	3.1925	2.9e-13	4.25e-11	363	--	--	--	--	--	--	--	--	--	--	--	--	--	--	--	--	--	--	--	--	PF02723	Non-structural protein NS3/Small envelope protein E	--	--	--	--	GO:0016020	membrane	--	--
comp99208_c0	49.7441	19.6671	1.3387	3.64e-06	0.00025141	1159	--	--	--	--	--	--	--	--	--	--	--	--	--	--	--	--	--	--	--	--	--	--	--	--	--	--	--	--	--	--
comp99213_c0	89.6388	39.1386	1.1955	5.53e-09	5.46e-07	2416	--	--	--	--	--	--	--	--	--	--	--	--	--	--	--	--	--	--	--	--	--	--	--	--	--	--	--	--	--	--
comp99478_c1	32.3058	6.10392	2.404	4.06e-07	3.26e-05	991	--	--	--	--	--	--	--	--	--	--	--	--	--	--	--	--	--	--	--	--	--	--	--	--	--	--	--	--	--	--
comp99514_c0	4595.08	12017.3	-1.3869	0	0	5379	91080143	EFA02859.1	2752	0	TRP gamma [Tribolium castaneum]	--	--	--	--	--	tca:657016	2752	0	K13803	transient-receptor-potential-like protein	http://www.genome.jp/dbget-bin/www_bget?ko:K13803	P48994	2519	0	Transient-receptor-potential-like protein	PF06112//PF06403//PF00023//PF00520	Gammaherpesvirus capsid protein//Lamprin//Ankyrin repeat//Ion transport protein	GO:0055085//GO:0006811	transmembrane transport//ion transport	GO:0005216//GO:0005515//GO:0005198	ion channel activity//protein binding//structural molecule activity	GO:0016020//GO:0019028//GO:0005578	membrane//viral capsid//proteinaceous extracellular matrix	KOG3609	Receptor-activated Ca2+-permeable cation channels (STRPC family)
comp99528_c1	31.5087	9.94827	1.6632	3.25e-05	0.0019073	3096	--	--	--	--	--	--	--	--	--	--	--	--	--	--	--	--	--	--	--	--	PF12798//PF02402	4Fe-4S binding domain//Lysis protein	GO:0019835//GO:0009405	cytolysis//pathogenesis	GO:0009055//GO:0051536	electron carrier activity//iron-sulfur cluster binding	GO:0019867	outer membrane	--	--
comp99570_c1	110.884	50.2873	1.1408	2.72e-10	3.08e-08	1043	--	--	--	--	--	--	--	--	--	--	--	--	--	--	--	--	--	--	--	--	--	--	--	--	--	--	--	--	--	--
comp99580_c0	161.702	366.349	-1.1799	1.45e-10	1.7e-08	1098	375173476	AFA42361.1	706	2.73e-86	clip domain serine proteinase 3 [Portunus trituberculatus]	148233957	NM_001096165.1	35	7.02e-07	Xenopus laevis uncharacterized protein MGC116527 (MGC116527), mRNA gi|71051881|gb|BC099332.1| Xenopus laevis hypothetical protein MGC116527, mRNA (cDNA clone MGC:116527 IMAGE:6939235), complete cds	aag:AaeL_AAEL011991	400	1.02e-41	--	--	--	Q27081	356	1.67e-36	Clotting factor B	PF00089	Trypsin	GO:0006508	proteolysis	GO:0004252	serine-type endopeptidase activity	--	--	KOG3627	Trypsin
comp99638_c0	20.4145	0.98341	4.3757	8.9e-07	6.82e-05	605	--	--	--	--	--	--	--	--	--	--	--	--	--	--	--	--	--	--	--	--	--	--	--	--	--	--	--	--	--	--
comp99720_c2	35.2735	11.4166	1.6275	1.39e-05	0.00088631	716	--	--	--	--	--	380855525	JQ004257.1	53	4.44e-17	Portunus trituberculatus thioredoxin 1 (Trx1) gene, complete cds	--	--	--	--	--	--	--	--	--	--	--	--	--	--	--	--	--	--	--	--
comp99769_c3	110.573	30.0675	1.8787	1e-16	1.86e-14	614	--	--	--	--	--	--	--	--	--	--	--	--	--	--	--	--	--	--	--	--	--	--	--	--	--	--	--	--	--	--
comp99875_c0	340.546	131.778	1.3697	1.24e-34	4.98e-32	780	--	--	--	--	--	--	--	--	--	--	--	--	--	--	--	--	--	--	--	--	PF07284	2-vinyl bacteriochlorophyllide hydratase (BCHF)	GO:0030494//GO:0019685	bacteriochlorophyll biosynthetic process//photosynthesis, dark reaction	GO:0016836	hydro-lyase activity	--	--	--	--
comp99882_c0	89.0393	40.798	1.1259	1.96e-08	1.83e-06	5068	--	--	--	--	--	--	--	--	--	--	--	--	--	--	--	--	--	--	--	--	PF04990//PF00085	RNA polymerase Rpb1, domain 7//Thioredoxin	GO:0006351//GO:0045454	transcription, DNA-dependent//cell redox homeostasis	GO:0003899//GO:0003677	DNA-directed RNA polymerase activity//DNA binding	--	--	--	--
comp99968_c0	90.6427	27.696	1.7105	8.34e-13	1.19e-10	2634	156553155	XP_001602018.1	377	9.67e-37	PREDICTED: hypothetical protein LOC100117899 [Nasonia vitripennis]	--	--	--	--	--	nvi:100117899	377	1.03e-36	--	--	--	P16354	249	1.35e-22	Phospholipase A2 isozymes PA3A/PA3B/PA5	PF05826	Phospholipase A2	GO:0016042	lipid catabolic process	GO:0005509//GO:0004623	calcium ion binding//phospholipase A2 activity	--	--	--	--
comp99977_c0	279.643	127.747	1.1303	1.97e-23	5.33e-21	2009	301627506	XP_002942916.1	1024	1.9e-126	PREDICTED: hypothetical protein LOC100486918 [Xenopus (Silurana) tropicalis]	41054196	NM_199814.1	38	2.8e-08	Danio rerio zgc:66473 (zgc:66473), mRNA gi|32451962|gb|BC054709.1| Danio rerio zgc:66473, mRNA (cDNA clone MGC:66473 IMAGE:2601131), complete cds	xtr:100486918	1024	2.03e-126	--	--	--	--	--	--	--	PF00390//PF06414//PF00437//PF09177//PF01926//PF03193//PF10662//PF00735//PF00448//PF04548//PF00910//PF01580//PF00009//PF04103//PF00350	Malic enzyme, N-terminal domain//Zeta toxin//Type II/IV secretion system protein//Syntaxin 6, N-terminal//GTPase of unknown function//Protein of unknown function, DUF258//Ethanolamine utilisation - propanediol utilisation//Septin//SRP54-type protein, GTPase domain//AIG1 family//RNA helicase//FtsK/SpoIIIE family//Elongation factor Tu GTP binding domain//CD20-like family//Dynamin family	GO:0007059//GO:0055114//GO:0048193//GO:0006576//GO:0006810//GO:0006614//GO:0051301//GO:0007049	chromosome segregation//oxidation-reduction process//Golgi vesicle transport//cellular biogenic amine metabolic process//transport//SRP-dependent cotranslational protein targeting to membrane//cell division//cell cycle	GO:0003723//GO:0003677//GO:0005524//GO:0000166//GO:0016616//GO:0016301//GO:0003724//GO:0003924//GO:0005525	RNA binding//DNA binding//ATP binding//nucleotide binding//oxidoreductase activity, acting on the CH-OH group of donors, NAD or NADP as acceptor//kinase activity//RNA helicase activity//GTPase activity//GTP binding	GO:0016020//GO:0016021//GO:0005622	membrane//integral to membrane//intracellular	--	--

## Sheet: DEGs of PoM vs. PrM
Gene_id	PoM_readcount	PrM_readcount	log2.Fold_change.	p.value	q.value.Storey.et.al..2003.	Gene Length	NR GI	NR ID	NR Score	NR Evalue	NR Description	NT GI	NT ID	NT Score	NT Evalue	NT Description	KEGG Protein	KEGG Score	KEGG Evalue	KO ID	KO Description	Http Link	Swissprot ID	Swissprot Score	Swissprot Evalue	Swissprot Description	PFAM ID	PFAM description	Gene Ontology Biological Pathway	BP Description	Gene Ontology Molecular Function	MF Description	Gene Ontology Cellular Component	CC Description	KOG ID	KOG Description
comp100033_c0	49.2764	178.577	-1.8576	3.8177e-17	3.082e-15	2354	323695914	ADX99580.1	2149	0	transglutaminase [Macrobrachium rosenbergii]	--	--	--	--	--	ame:409425	1623	0	--	--	--	Q05187	1500	0	Hemocyte protein-glutamine gamma-glutamyltransferase	PF06280//PF00868//PF00927	Fn3-like domain (DUF1034)//Transglutaminase family//Transglutaminase family, C-terminal ig like domain	GO:0018149	peptide cross-linking	GO:0004252//GO:0003810	serine-type endopeptidase activity//protein-glutamine gamma-glutamyltransferase activity	GO:0016020//GO:0005618	membrane//cell wall	--	--
comp100045_c0	2855.06	0.516492	12.432	0	0	552	--	--	--	--	--	--	--	--	--	--	--	--	--	--	--	--	--	--	--	--	--	--	--	--	--	--	--	--	KOG4297	C-type lectin
comp100050_c4	292.994	117.657	1.3163	8.0368e-21	7.8052e-19	705	--	--	--	--	--	--	--	--	--	--	--	--	--	--	--	--	--	--	--	--	--	--	--	--	--	--	--	--	--	--
comp100125_c1	86.9329	41.7326	1.0587	1.359e-05	0.00044177	1249	332022534	EGI62837.1	472	1.96952e-51	Solute carrier family 28 member 3 [Acromyrmex echinatior]	--	--	--	--	--	xtr:100496776	470	1.28762e-49	K11536	pyrimidine nucleoside transport protein	http://www.genome.jp/dbget-bin/www_bget?ko:K11536	Q9MZT2	421	4.92288e-44	Sodium/nucleoside cotransporter 1	--	--	--	--	--	--	--	--	KOG3747	Concentrative Na+-nucleoside cotransporter CNT1/CNT2
comp100148_c0	162.453	9.60676	4.0798	1.0825e-37	1.6712e-35	2207	194743332	EDV42715.1	1867	0	GF18136 [Drosophila ananassae]	--	--	--	--	--	dan:Dana_GF18136	1867	0	--	--	--	Q9VGY6	368	5.74027e-35	Protein Skeletor, isoforms B/C	--	--	--	--	--	--	--	--	--	--
comp100175_c0	13.0975	49.1659	-1.9084	6.6762e-06	0.00022753	2183	--	--	--	--	--	--	--	--	--	--	api:100162635	152	8.98289e-08	--	--	--	--	--	--	--	PF07647//PF08496//PF04584//PF10186//PF08172	SAM domain (Sterile alpha motif)//Peptidase family S49 N-terminal//Poxvirus A28 family//UV radiation resistance protein and autophagy-related subunit 14//CASP C terminal	GO:0006891//GO:0010508//GO:0016032	intra-Golgi vesicle-mediated transport//positive regulation of autophagy//viral reproduction	GO:0004252//GO:0005515	serine-type endopeptidase activity//protein binding	GO:0030173//GO:0019031//GO:0005886	integral to Golgi membrane//viral envelope//plasma membrane	--	--
comp100175_c1	45.102	95.2556	-1.0786	7.9785e-05	0.0022901	3740	340727340	XP_003402004.1	1206	4.01614e-149	PREDICTED: sorting nexin-2-like [Bombus terrestris]	--	--	--	--	--	ame:725492	1196	1.61179e-147	--	--	--	Q9CWK8	1092	1.96478e-133	Sorting nexin-2	PF01025//PF03114//PF05805//PF00787//PF02403	GrpE//BAR domain//L6 membrane protein//PX domain//Seryl-tRNA synthetase N-terminal domain	GO:0006457//GO:0007154//GO:0006434	protein folding//cell communication//seryl-tRNA aminoacylation	GO:0005524//GO:0004828//GO:0051087//GO:0042803//GO:0035091//GO:0005515//GO:0000166//GO:0000774	ATP binding//serine-tRNA ligase activity//chaperone binding//protein homodimerization activity//phosphatidylinositol binding//protein binding//nucleotide binding//adenyl-nucleotide exchange factor activity	GO:0005737//GO:0016021	cytoplasm//integral to membrane	KOG2273	Membrane coat complex Retromer, subunit VPS5/SNX1, Sorting nexins, and related PX domain-containing proteins
comp100198_c0	15.5269	0.516492	4.9099	3.7823e-05	0.0011415	998	296045879	ADG86240.1	992	6.51251e-132	triosephosphate isomerase [Penaeus monodon]	262401200	FJ774782.1	148	9.70902e-70	Scylla paramamosain triose phosphate isomerase mRNA, partial cds	dre:192309	759	5.65016e-97	--	--	--	P00940	757	9.33527e-98	Triosephosphate isomerase	PF00121	Triosephosphate isomerase	GO:0008152	metabolic process	GO:0004807	triose-phosphate isomerase activity	--	--	KOG1643	Triosephosphate isomerase
comp100214_c0	21.7588	102.265	-2.2326	4.7437e-13	3.0036e-11	700	389611055	BAM19138.1	555	2.27549e-68	peptidyl-prolyl cis-trans isomerase [Papilio polytes]	--	--	--	--	--	tca:659649	524	1.24371e-63	--	--	--	P52014	509	1.81898e-62	Peptidyl-prolyl cis-trans isomerase 6	PF00160	Cyclophilin type peptidyl-prolyl cis-trans isomerase/CLD	GO:0006457	protein folding	GO:0003755	peptidyl-prolyl cis-trans isomerase activity	--	--	KOG0880	Peptidyl-prolyl cis-trans isomerase
comp100230_c0	58.8418	14.3585	2.0349	2.1157e-08	9.7135e-07	2124	--	--	--	--	--	--	--	--	--	--	--	--	--	--	--	--	--	--	--	--	--	--	--	--	--	--	--	--	--	--
comp100285_c0	1326.37	209.855	2.66	7.7303e-210	5.0771e-207	3657	348530668	XP_003452832.1	325	6.57725e-29	PREDICTED: hypothetical protein LOC100704369 [Oreochromis niloticus]	--	--	--	--	--	dre:335285	302	1.97084e-25	--	--	--	--	--	--	--	PF00437//PF01926//PF03193//PF10662//PF00735//PF00448//PF04548//PF00071//PF00006//PF00009//PF07728//PF00350	Type II/IV secretion system protein//GTPase of unknown function//Protein of unknown function, DUF258//Ethanolamine utilisation - propanediol utilisation//Septin//SRP54-type protein, GTPase domain//AIG1 family//Ras family//ATP synthase alpha/beta family, nucleotide-binding domain//Elongation factor Tu GTP binding domain//AAA domain (dynein-related subfamily)//Dynamin family	GO:0006810//GO:0006614//GO:0007264//GO:0007049//GO:0006576	transport//SRP-dependent cotranslational protein targeting to membrane//small GTPase mediated signal transduction//cell cycle//cellular biogenic amine metabolic process	GO:0005524//GO:0003924//GO:0005525//GO:0016887	ATP binding//GTPase activity//GTP binding//ATPase activity	GO:0005622	intracellular	--	--
comp100288_c0	134.995	368.055	-1.447	2.013e-23	2.1667e-21	8148	328778720	XP_624558.3	290	4.46222e-23	PREDICTED: hypothetical protein LOC552177 [Apis mellifera]	--	--	--	--	--	ame:552177	290	4.77294e-23	K02085	adenomatosis polyposis coli protein	http://www.genome.jp/dbget-bin/www_bget?ko:K02085	--	--	--	--	PF00450//PF05972//PF05924//PF11716//PF09507//PF12513//PF05923	Serine carboxypeptidase//APC 15 residue motif//SAMP Motif//Mycothiol maleylpyruvate isomerase N-terminal domain//DNA polymerase subunit Cdc27//Mitochondrial degradasome RNA helicase subunit C terminal//APC cysteine-rich region	GO:0006508//GO:0006260//GO:0016055	proteolysis//DNA replication//Wnt receptor signaling pathway	GO:0046872//GO:0016817//GO:0004185//GO:0008013	metal ion binding//hydrolase activity, acting on acid anhydrides//serine-type carboxypeptidase activity//beta-catenin binding	GO:0005634	nucleus	KOG2992	Nucleolar GTPase/ATPase p130
comp100289_c2	388.107	32.0225	3.5993	4.5045e-81	1.293e-78	2037	--	--	--	--	--	--	--	--	--	--	--	--	--	--	--	--	--	--	--	--	PF08046	IlvGEDA operon leader peptide	GO:0009082	branched-chain amino acid biosynthetic process	--	--	--	--	KOG3049	Succinate dehydrogenase, Fe-S protein subunit
comp100292_c0	15.9494	1.13628	3.8111	8.1294e-05	0.0023231	346	--	--	--	--	--	--	--	--	--	--	--	--	--	--	--	--	--	--	--	--	PF04805	E10-like protein conserved region	GO:0055114	oxidation-reduction process	GO:0016972	thiol oxidase activity	--	--	--	--
comp100293_c0	610.794	299.23	1.0294	1.3853e-29	1.7717e-27	1755	--	--	--	--	--	--	--	--	--	--	--	--	--	--	--	--	--	--	--	--	--	--	--	--	--	--	--	--	--	--
comp100301_c0	34.962	78.1969	-1.1613	0.00013524	0.0036809	3801	91092464	EFA01173.1	3567	0	hypothetical protein TcasGA2_TC010496 [Tribolium castaneum]	55380579	AE014297.2	167	1.03787e-79	Drosophila melanogaster chromosome 3R, complete sequence	tca:658613	3567	0	--	--	--	Q91W43	3498	0	Glycine dehydrogenase [decarboxylating], mitochondrial	PF00418//PF02347//PF00060//PF01212//PF00266	Tau and MAP protein, tubulin-binding repeat//Glycine cleavage system P-protein//Ligand-gated ion channel//Beta-eliminating lyase//Aminotransferase class-V	GO:0008152//GO:0006520//GO:0055114//GO:0019464	metabolic process//cellular amino acid metabolic process//oxidation-reduction process//glycine decarboxylation via glycine cleavage system	GO:0004375//GO:0015631//GO:0016829//GO:0005234//GO:0004970//GO:0030170	glycine dehydrogenase (decarboxylating) activity//tubulin binding//lyase activity//extracellular-glutamate-gated ion channel activity//ionotropic glutamate receptor activity//pyridoxal phosphate binding	GO:0016020	membrane	KOG2040	Glycine dehydrogenase (decarboxylating)
comp100302_c0	216.189	0.516492	8.7093	1.2772e-44	2.3019e-42	963	--	--	--	--	--	--	--	--	--	--	--	--	--	--	--	--	--	--	--	--	--	--	--	--	--	--	--	--	--	--
comp100325_c0	24.1882	3.30555	2.8713	1.4686e-05	0.00047463	572	--	--	--	--	--	--	--	--	--	--	bcz:BCZK0459	155	1.2381e-09	--	--	--	--	--	--	--	PF03148//PF04111//PF03131//PF04977//PF02183//PF01025//PF01486//PF04999	Tektin family//Autophagy protein Apg6//bZIP Maf transcription factor//Septum formation initiator//Homeobox associated leucine zipper//GrpE//K-box region//Cell division protein FtsL	GO:0006457//GO:0000226//GO:0006355//GO:0006914//GO:0007049	protein folding//microtubule cytoskeleton organization//regulation of transcription, DNA-dependent//autophagy//cell cycle	GO:0003677//GO:0051087//GO:0042803//GO:0000774//GO:0003700	DNA binding//chaperone binding//protein homodimerization activity//adenyl-nucleotide exchange factor activity//sequence-specific DNA binding transcription factor activity	GO:0005634//GO:0005874//GO:0016021	nucleus//microtubule//integral to membrane	KOG0613	Projectin/twitchin and related proteins
comp100382_c2	67.6013	27.7873	1.2826	1.0199e-05	0.00033942	2845	340725914	XP_003401309.1	1994	0	PREDICTED: cytosolic purine 5&apos	--	--	--	--	--	phu:Phum_PHUM227090	1998	0	K01081	5'-nucleotidase [EC:3.1.3.5]	http://www.genome.jp/dbget-bin/www_bget?ko:K01081	Q6DKB0	1636	0	Cytosolic purine 5&apos;-nucleotidase	--	--	--	--	--	--	--	--	--	--
comp100418_c0	23.977	1.75607	3.7712	1.4705e-06	5.5593e-05	1367	--	--	--	--	--	--	--	--	--	--	--	--	--	--	--	--	--	--	--	--	--	--	--	--	--	--	--	--	--	--
comp100423_c0	8.81021	36.9808	-2.0695	3.5638e-05	0.001078	504	--	--	--	--	--	--	--	--	--	--	--	--	--	--	--	--	--	--	--	--	--	--	--	--	--	--	--	--	--	--
comp100459_c0	49.0102	11.2595	2.1219	1.5794e-07	6.6667e-06	2570	348523830	XP_003449426.1	445	1.62927e-48	PREDICTED: cytidine deaminase-like [Oreochromis niloticus]	--	--	--	--	--	dre:492517	414	4.28586e-44	--	--	--	P56389	399	4.94933e-43	Cytidine deaminase	PF00383//PF02245//PF08211	Cytidine and deoxycytidylate deaminase zinc-binding region//Methylpurine-DNA glycosylase (MPG)//Cytidine and deoxycytidylate deaminase zinc-binding region	GO:0006284	base-excision repair	GO:0003905//GO:0003677//GO:0016787//GO:0004126//GO:0008270	alkylbase DNA N-glycosylase activity//DNA binding//hydrolase activity//cytidine deaminase activity//zinc ion binding	--	--	KOG0833	Cytidine deaminase
comp100467_c0	50.5808	18.4894	1.4519	3.1041e-05	0.00094785	1713	242015612	EEB15709.1	720	4.13094e-87	conserved hypothetical protein [Pediculus humanus corporis]	--	--	--	--	--	phu:Phum_PHUM380950	720	4.41859e-87	--	--	--	Q86UP9	415	3.44931e-45	Lipoma HMGIC fusion partner-like 3 protein	PF02535//PF00822	ZIP Zinc transporter//PMP-22/EMP/MP20/Claudin family	GO:0055085//GO:0030001	transmembrane transport//metal ion transport	GO:0046873	metal ion transmembrane transporter activity	GO:0016020	membrane	KOG4026	Uncharacterized conserved protein
comp100533_c0	36.3763	7.64408	2.2506	2.9402e-06	0.00010549	1483	--	--	--	--	--	--	--	--	--	--	aas:Aasi_1435	137	3.53407e-06	--	--	--	Q6XJU9	129	4.00431e-07	Osteoclast-stimulating factor 1	PF08917//PF00023	Transforming growth factor beta receptor 2 ectodomain//Ankyrin repeat	GO:0006468	protein phosphorylation	GO:0046872//GO:0005515//GO:0005524//GO:0005026	metal ion binding//protein binding//ATP binding//transforming growth factor beta receptor activity, type II	GO:0016020	membrane	KOG0504	FOG: Ankyrin repeat
comp100557_c1	4.33064	96.2742	-4.4745	2.3685e-22	2.441e-20	1893	321464399	EFX75407.1	1882	0	phospholipase C, beta isoform [Daphnia pulex]	--	--	538	0	Homarus americanus phospholipid phospholipase C beta isoform (PLC) mRNA, complete cds	nvi:100115054	1868	0	K05858	phospholipase C, beta [EC:3.1.4.11]	http://www.genome.jp/dbget-bin/www_bget?ko:K05858	P13217	1623	0	1-phosphatidylinositol 4,5-bisphosphate phosphodiesterase	PF00388//PF04813	Phosphatidylinositol-specific phospholipase C, X domain//Hepatocyte nuclear factor 1 (HNF-1), alpha isoform C terminus	GO:0035556//GO:0006629//GO:0045893	intracellular signal transduction//lipid metabolic process//positive regulation of transcription, DNA-dependent	GO:0004629	phospholipase C activity	GO:0005634	nucleus	KOG1265	Phospholipase C
comp100560_c1	250.646	0.103298	11.245	5.2196e-36	7.8093e-34	335	--	--	--	--	--	--	--	--	--	--	--	--	--	--	--	--	--	--	--	--	--	--	--	--	--	--	--	--	--	--
comp100560_c3	2589.3	16.631	7.2825	0	0	1824	347968939	EAA07603.5	1060	2.36945e-134	AGAP002957-PA [Anopheles gambiae str. PEST]	--	--	--	--	--	tca:662627	1040	3.44783e-132	--	--	--	O02194	989	1.52558e-124	Presenilin homolog	PF01080//PF04258	Presenilin//Signal peptide peptidase	--	--	GO:0004190	aspartic-type endopeptidase activity	GO:0016021	integral to membrane	--	--
comp100588_c0	123.179	2.47916	5.6348	9.9285e-32	1.3452e-29	2715	--	--	--	--	--	--	--	--	--	--	--	--	--	--	--	--	--	--	--	--	--	--	--	--	--	--	--	--	--	--
comp100593_c0	628.956	1291.3	-1.0378	9.7341e-45	1.7626e-42	3048	242004431	EEB10354.1	1508	0	sodium-dependent nutrient amino acid transporter, putative [Pediculus humanus corporis]	291393524	XM_002713050.1	70	6.9385e-26	PREDICTED: Oryctolagus cuniculus sodium- and chloride-dependent GABA transporter 3-like (LOC100348900), mRNA	phu:Phum_PHUM035690	1508	0	K05039	solute carrier family 6 (neurotransmitter transporter, taurine),	http://www.genome.jp/dbget-bin/www_bget?ko:K05039	P31646	1491	0	Sodium- and chloride-dependent GABA transporter 2	PF06236//PF00209//PF09011//PF00505	Tyrosinase co-factor MelC1//Sodium:neurotransmitter symporter family//Domain of unknown function (DUF1898)//HMG (high mobility group) box	GO:0006810//GO:0042438//GO:0006836	transport//melanin biosynthetic process//neurotransmitter transport	GO:0015293//GO:0005515//GO:0005507//GO:0005328	symporter activity//protein binding//copper ion binding//neurotransmitter:sodium symporter activity	GO:0016020//GO:0016021	membrane//integral to membrane	KOG3660	Sodium-neurotransmitter symporter
comp100605_c0	33.1664	9.81335	1.7569	0.00012575	0.0034589	2537	340380012	XP_003388518.1	397	1.01736e-37	PREDICTED: hypothetical protein LOC100640421 [Amphimedon queenslandica]	--	--	--	--	--	xtr:100494837	377	1.4788e-35	--	--	--	--	--	--	--	PF06414//PF09177//PF00004//PF03193//PF00448//PF01254//PF00009//PF00350	Zeta toxin//Syntaxin 6, N-terminal//ATPase family associated with various cellular activities (AAA)//Protein of unknown function, DUF258//SRP54-type protein, GTPase domain//Nuclear transition protein 2//Elongation factor Tu GTP binding domain//Dynamin family	GO:0007283//GO:0006614//GO:0048193	spermatogenesis//SRP-dependent cotranslational protein targeting to membrane//Golgi vesicle transport	GO:0003677//GO:0005524//GO:0016301//GO:0003924//GO:0005525	DNA binding//ATP binding//kinase activity//GTPase activity//GTP binding	GO:0016020//GO:0005634//GO:0000786	membrane//nucleus//nucleosome	--	--
comp100621_c0	86.9297	38.051	1.1919	2.0724e-06	7.6338e-05	1709	374923109	AFA26603.1	1765	0	cytochrome P450 V20 [Macrobrachium nipponense]	37538492	AY328467.1	560	0	Carcinus maenas cytochrome P450 CYP4C39 mRNA, complete cds	dpo:Dpse_GA12945	1477	0	K15001	cytochrome P450, family 4 [EC:1.14.-.-]	http://www.genome.jp/dbget-bin/www_bget?ko:K15001	Q9VA27	1458	0	Cytochrome P450 4c3	PF00067	Cytochrome P450	GO:0055114	oxidation-reduction process	GO:0009055//GO:0020037//GO:0016705//GO:0005506	electron carrier activity//heme binding//oxidoreductase activity, acting on paired donors, with incorporation or reduction of molecular oxygen//iron ion binding	--	--	KOG0157	Cytochrome P450 CYP4/CYP19/CYP26 subfamilies
comp100641_c0	99.102	239.298	-1.2718	5.096e-13	3.2214e-11	3245	321476616	EFX87576.1	3043	0	hypothetical protein DAPPUDRAFT_42792 [Daphnia pulex]	335296661	XM_003130843.2	146	4.1745e-68	PREDICTED: Sus scrofa phosphofructokinase, platelet (PFKP), mRNA	aag:AaeL_AAEL006895	3029	0	--	--	--	P52034	2870	0	6-phosphofructokinase	PF01607//PF00115//PF00184//PF00365	Chitin binding Peritrophin-A domain//Cytochrome C and Quinol oxidase polypeptide I//Neurohypophysial hormones, C-terminal Domain//Phosphofructokinase	GO:0006030//GO:0006096//GO:0055114//GO:0009060	chitin metabolic process//glycolysis//oxidation-reduction process//aerobic respiration	GO:0009055//GO:0003872//GO:0020037//GO:0005506//GO:0004129//GO:0005185//GO:0008061	electron carrier activity//6-phosphofructokinase activity//heme binding//iron ion binding//cytochrome-c oxidase activity//neurohypophyseal hormone activity//chitin binding	GO:0005945//GO:0005576//GO:0016021	6-phosphofructokinase complex//extracellular region//integral to membrane	KOG2440	Pyrophosphate-dependent phosphofructo-1-kinase
comp100655_c0	748.834	1607.83	-1.1024	2.0219e-61	4.6086e-59	344	378830430	AFI56573.1	173	5.92765e-14	Kazal-type serine proteinase inhibitor [Portunus trituberculatus]	378830429	JF412654.1	84	1.1868e-34	Portunus trituberculatus kazal-type proteinase inhibitor (KPI) mRNA, complete cds gi|385270632|gb|JF827347.1| Portunus trituberculatus Kazal-type serine proteinase inhibitor (PLC2) mRNA, complete cds	cho:Chro.40405	139	3.23356e-08	--	--	--	P84755	109	9.89043e-07	Protease inhibitor 2	PF00050	Kazal-type serine protease inhibitor domain	--	--	GO:0005515	protein binding	--	--	KOG3649	FOG: Kazal-type serine protease inhibitor domain
comp100657_c0	46.2639	108.567	-1.2306	2.25e-06	8.233e-05	4495	242004076	EEB10226.1	2762	0	alpha-mannosidase, putative [Pediculus humanus corporis]	--	--	--	--	--	phu:Phum_PHUM025610	2762	0	K01191	alpha-mannosidase [EC:3.2.1.24]	http://www.genome.jp/dbget-bin/www_bget?ko:K01191	Q8BRK9	1460	1.20921e-176	Alpha-mannosidase 2x	PF07748//PF09261//PF01074	Glycosyl hydrolases family 38 C-terminal domain//Alpha mannosidase, middle domain//Glycosyl hydrolases family 38 N-terminal domain	GO:0006013//GO:0008152//GO:0005975	mannose metabolic process//metabolic process//carbohydrate metabolic process	GO:0004553//GO:0015923//GO:0008270//GO:0005488//GO:0004559	hydrolase activity, hydrolyzing O-glycosyl compounds//mannosidase activity//zinc ion binding//binding//alpha-mannosidase activity	--	--	KOG1959	Glycosyl hydrolase, family 38 - alpha-mannosidase
comp100665_c0	60.9532	219.607	-1.8492	1.3423e-20	1.2811e-18	5567	260789580	EEN45835.1	377	7.01585e-34	hypothetical protein BRAFLDRAFT_90534 [Branchiostoma floridae]	--	--	--	--	--	bfo:BRAFLDRAFT_90534	377	7.50438e-34	K11844	ubiquitin carboxyl-terminal hydrolase 16/45 [EC:3.1.2.15]	http://www.genome.jp/dbget-bin/www_bget?ko:K11844	Q08DA3	445	1.77883e-43	Ubiquitin carboxyl-terminal hydrolase 16	PF02148//PF00443//PF00434	Zn-finger in ubiquitin-hydrolases and other protein//Ubiquitin carboxyl-terminal hydrolase//Glycoprotein VP7	GO:0006511	ubiquitin-dependent protein catabolic process	GO:0008270//GO:0004221	zinc ion binding//ubiquitin thiolesterase activity	GO:0019028	viral capsid	KOG1873	Ubiquitin-specific protease
comp100686_c0	45.2077	95.7639	-1.0829	7.1959e-05	0.0020778	2429	321455692	EFX66818.1	2054	0	hypothetical protein DAPPUDRAFT_302417 [Daphnia pulex]	389614704	AK404927.1	52	5.59614e-16	Papilio polytes mRNA, 3-hydroxyacyl-coa dehyrogenase, sequence id: Pp-0374, expressed in epidermis	tca:662336	2050	0	K07515	enoyl-CoA hydratase [EC:4.2.1.17]	http://www.genome.jp/dbget-bin/www_bget?ko:K07515	P40939	1990	0	Trifunctional enzyme subunit alpha, mitochondrial	PF00725//PF02089//PF02737//PF00378	3-hydroxyacyl-CoA dehydrogenase, C-terminal domain//Palmitoyl protein thioesterase//3-hydroxyacyl-CoA dehydrogenase, NAD binding domain//Enoyl-CoA hydratase/isomerase family	GO:0006464//GO:0008152//GO:0006631//GO:0055114	cellular protein modification process//metabolic process//fatty acid metabolic process//oxidation-reduction process	GO:0008474//GO:0003857//GO:0003824//GO:0016491	palmitoyl-(protein) hydrolase activity//3-hydroxyacyl-CoA dehydrogenase activity//catalytic activity//oxidoreductase activity	--	--	KOG1683	Hydroxyacyl-CoA dehydrogenase/enoyl-CoA hydratase
comp100688_c0	39.2926	4.02864	3.2859	4.5991e-09	2.2389e-07	4378	328702825	XP_001946564.2	552	2.94666e-56	PREDICTED: hypothetical protein LOC100166066 [Acyrthosiphon pisum]	--	--	--	--	--	api:100166066	552	3.15185e-56	--	--	--	--	--	--	--	PF06005//PF06371//PF06367	Protein of unknown function (DUF904)//Diaphanous GTPase-binding Domain//Diaphanous FH3 Domain	GO:0016043//GO:0030036//GO:0000917//GO:0043093	cellular component organization//actin cytoskeleton organization//barrier septum assembly//cytokinesis by binary fission	GO:0003779//GO:0017048	actin binding//Rho GTPase binding	GO:0005737	cytoplasm	KOG2146	Splicing coactivator SRm160/300, subunit SRm160 (contains PWI domain)
comp100690_c0	360.541	34.2951	3.3941	2.5767e-72	6.7464e-70	4878	284413752	NP_001165125.1	2007	0	kelch-like protein 5 isoform 4 [Homo sapiens]	--	--	--	--	--	hsa:51088	2006	0	K10442	kelch-like protein 1/4/5	http://www.genome.jp/dbget-bin/www_bget?ko:K10442	Q96PQ7	2005	0	Kelch-like protein 5	PF01344//PF02778//PF07646//PF00651	Kelch motif//tRNA intron endonuclease, N-terminal domain//Kelch motif//BTB/POZ domain	GO:0006388	tRNA splicing, via endonucleolytic cleavage and ligation	GO:0005515//GO:0000213	protein binding//tRNA-intron endonuclease activity	--	--	KOG4441	Proteins containing BTB/POZ and Kelch domains, involved in regulatory/signal transduction processes
comp100715_c0	64.3396	21.796	1.5616	7.8529e-07	3.0831e-05	3599	--	--	--	--	--	--	--	--	--	--	--	--	--	--	--	--	--	--	--	--	PF03595	C4-dicarboxylate transporter/malic acid transport protein	GO:0055085	transmembrane transport	--	--	GO:0016021	integral to membrane	--	--
comp100731_c0	1034.71	2076.81	-1.0051	5.6262e-67	1.4066e-64	988	--	--	--	--	--	--	--	--	--	--	--	--	--	--	--	--	--	--	--	--	--	--	--	--	--	--	--	--	--	--
comp100780_c0	10.3513	37.9074	-1.8727	9.5689e-05	0.0026908	679	340506735	EGR32814.1	780	2.60339e-102	hypothetical protein IMG5_069870 [Ichthyophthirius multifiliis]	116641976	CT837314.1	229	6.09858e-115	Oryza sativa (indica cultivar-group) cDNA clone:OSIGCRA107E01, full insert sequence	tet:TTHERM_01053000	779	5.01022e-102	--	--	--	Q235M8	779	4.00304e-103	60S ribosomal protein L10	PF00252	Ribosomal protein L16p/L10e	GO:0006412	translation	GO:0003735	structural constituent of ribosome	GO:0005840	ribosome	KOG0857	60s ribosomal protein L10
comp100786_c0	13.0975	46.8975	-1.8402	1.831e-05	0.00057966	2311	391332365	XP_003740606.1	257	1.74692e-20	PREDICTED: uncharacterized protein LOC100900819 [Metaseiulus occidentalis]	--	--	--	--	--	isc:IscW_ISCW019203	192	1.75507e-12	--	--	--	Q8NB50	127	7.79607e-06	Zinc finger protein 62 homolog	PF02892//PF00096	BED zinc finger//Zinc finger, C2H2 type	--	--	GO:0003677//GO:0008270	DNA binding//zinc ion binding	GO:0005622	intracellular	KOG1721	FOG: Zn-finger
comp100791_c0	15.2111	49.8931	-1.7137	2.7682e-05	0.00084932	1729	55585717	AAV54035.1	1419	0	PITSLRE protein kinase beta 1 [Bos taurus]	354505678	XM_003514847.1	164	2.17418e-78	PREDICTED: Cricetulus griseus cyclin-dependent kinase 11-like, transcript variant 2 (LOC100773089), mRNA	mcc:703046	1425	0	K08818	cell division cycle 2-like [EC:2.7.11.22]	http://www.genome.jp/dbget-bin/www_bget?ko:K08818	P24788	1433	0	Cyclin-dependent kinase 11B	PF06422//PF07714//PF00069	CDR ABC transporter//Protein tyrosine kinase//Protein kinase domain	GO:0006810//GO:0006468	transport//protein phosphorylation	GO:0005524//GO:0004672//GO:0042626	ATP binding//protein kinase activity//ATPase activity, coupled to transmembrane movement of substances	GO:0016021	integral to membrane	KOG0663	Protein kinase PITSLRE and related kinases
comp100801_c0	67.9963	0.619791	6.7775	1.0224e-17	8.4821e-16	463	--	--	--	--	--	--	--	--	--	--	--	--	--	--	--	--	--	--	--	--	--	--	--	--	--	--	--	--	--	--
comp100803_c0	1.16188	29.8533	-4.6834	4.4716e-08	1.9986e-06	278	47606445	AAA67053.1	274	6.19835e-30	pigment-dispersing hormone II [Callinectes sapidus]	157703826	EU009117.1	96	1.99708e-41	Cancer productus prepro-beta-pigment dispersing hormone IIa mRNA, complete cds	--	--	--	--	--	--	Q23756	274	5.29718e-31	Pigment-dispersing hormone 2 peptides	PF06324	Pigment-dispersing hormone (PDH)	GO:0009416	response to light stimulus	GO:0005179	hormone activity	GO:0005576	extracellular region	--	--
comp100846_c0	46.5692	148.577	-1.6738	1.2002e-12	7.4292e-11	8548	306530847	ADM88556.1	7900	0	fatty acid synthase [Litopenaeus vannamei]	338224333	HM217807.1	307	3.50391e-157	Scylla paramamosain fatty acid synthase mRNA, partial cds	api:100167255	4688	0	K00665	fatty acid synthase, animal type [EC:2.3.1.85]	http://www.genome.jp/dbget-bin/www_bget?ko:K00665	P19096	2088	0	Fatty acid synthase	PF06467//PF00322//PF02230//PF01097//PF01412//PF11857//PF00106//PF00107//PF00975	MYM-type Zinc finger with FCS sequence motif//Endothelin family//Phospholipase/Carboxylesterase//Arthropod defensin//Putative GTPase activating protein for Arf//Domain of unknown function (DUF3377)//short chain dehydrogenase//Zinc-binding dehydrogenase//Thioesterase domain	GO:0032312//GO:0008152//GO:0019229//GO:0055114//GO:0009058//GO:0006952	regulation of ARF GTPase activity//metabolic process//regulation of vasoconstriction//oxidation-reduction process//biosynthetic process//defense response	GO:0008060//GO:0004222//GO:0016788//GO:0016787//GO:0008270//GO:0016491	ARF GTPase activator activity//metalloendopeptidase activity//hydrolase activity, acting on ester bonds//hydrolase activity//zinc ion binding//oxidoreductase activity	GO:0005576	extracellular region	KOG1202	Animal-type fatty acid synthase and related proteins
comp100858_c0	102.443	17.4068	2.5571	3.8946e-17	3.131e-15	564	--	--	--	--	--	--	--	--	--	--	--	--	--	--	--	--	--	--	--	--	PF01679	Proteolipid membrane potential modulator	--	--	--	--	GO:0016021	integral to membrane	--	--
comp100858_c1	231.717	52.2638	2.1485	1.5677e-30	2.0454e-28	1342	--	--	--	--	--	--	--	--	--	--	--	--	--	--	--	--	--	--	--	--	--	--	--	--	--	--	--	--	--	--
comp100879_c0	38.2543	6.07292	2.6552	1.5726e-07	6.6453e-06	1151	328712629	XP_001944209.2	295	5.67232e-26	PREDICTED: toll-like receptor 13-like [Acyrthosiphon pisum]	--	--	--	--	--	api:100165263	150	4.67148e-08	--	--	--	O75473	178	1.43843e-12	Leucine-rich repeat-containing G-protein coupled receptor 5	PF00560//PF08498	Leucine Rich Repeat//Sterol methyltransferase C-terminal	GO:0006694	steroid biosynthetic process	GO:0005515//GO:0008168	protein binding//methyltransferase activity	--	--	KOG0619	FOG: Leucine rich repeat
comp100926_c1	193.084	424.659	-1.1371	2.5098e-18	2.1517e-16	4969	307211070	EFN87313.1	400	5.38811e-39	Protein FAM13A1 [Harpegnathos saltator]	--	--	--	--	--	ame:410170	409	5.31213e-38	--	--	--	Q8BGI4	354	9.74995e-33	Protein FAM13A	PF03938//PF01213//PF00620	Outer membrane protein (OmpH-like)//Adenylate cyclase associated (CAP) N terminal//RhoGAP domain	GO:0007165//GO:0007010	signal transduction//cytoskeleton organization	GO:0003779//GO:0051082	actin binding//unfolded protein binding	GO:0005622	intracellular	--	--
comp100932_c0	8.45003	84.0808	-3.3147	2.9476e-16	2.244e-14	1872	--	--	--	--	--	--	--	--	--	--	--	--	--	--	--	--	--	--	--	--	--	--	--	--	--	--	--	--	--	--
comp100932_c2	9.18941	187.824	-4.3533	1.8318e-41	3.0464e-39	5742	380028134	XP_003697764.1	198	9.8332e-13	PREDICTED: multiple PDZ domain protein-like [Apis florea]	--	--	--	--	--	tca:100142047	165	8.2864e-09	K13804	inactivation no afterpotential D protein	http://www.genome.jp/dbget-bin/www_bget?ko:K13804	Q24008	152	2.22679e-08	Inactivation-no-after-potential D protein	PF01251//PF11575//PF01392//PF00595//PF05353	Ribosomal protein S7e//FhuF 2Fe-2S C-terminal domain//Fz domain//PDZ domain (Also known as DHR or GLGF)//Delta Atracotoxin	GO:0006412//GO:0009405	translation//pathogenesis	GO:0051537//GO:0005515//GO:0003735//GO:0019871	2 iron, 2 sulfur cluster binding//protein binding//structural constituent of ribosome//sodium channel inhibitor activity	GO:0005840//GO:0005576//GO:0005622	ribosome//extracellular region//intracellular	KOG3528	FOG: PDZ domain
comp100935_c0	26.0895	0	5.7054	6.8735e-08	3.0164e-06	2719	--	--	--	--	--	353256062	HQ414129.1	808	0	Scylla serrata reovirus SZ-2007 segment 3, complete sequence	--	--	--	--	--	--	--	--	--	--	--	--	--	--	--	--	--	--	--	--
comp100939_c3	125.352	38.6997	1.6956	3.244e-13	2.0778e-11	551	--	--	--	--	--	--	--	--	--	--	--	--	--	--	--	--	--	--	--	--	--	--	--	--	--	--	--	--	--	--
comp100941_c2	20.5969	54.8876	-1.4141	0.00015744	0.0042278	3224	322793464	EFZ17012.1	1658	0	hypothetical protein SINV_08261 [Solenopsis invicta]	--	--	--	--	--	bfo:BRAFLDRAFT_153994	1583	0	K02085	adenomatosis polyposis coli protein	http://www.genome.jp/dbget-bin/www_bget?ko:K02085	P70478	1533	0	Adenomatous polyposis coli protein	PF01690//PF07359//PF00514//PF04136	Potato leaf roll virus readthrough protein//Liver-expressed antimicrobial peptide 2 precursor (LEAP-2)//Armadillo/beta-catenin-like repeat//Sec34-like family	GO:0006886//GO:0042742	intracellular protein transport//defense response to bacterium	GO:0005515	protein binding	GO:0016020//GO:0019028//GO:0005801	membrane//viral capsid//cis-Golgi network	KOG2122	Beta-catenin-binding protein APC, contains ARM repeats
comp100953_c0	2.00688	46.8954	-4.5464	9.5729e-12	5.5782e-10	4600	--	--	--	--	--	--	--	--	--	--	--	--	--	--	--	--	--	--	--	--	PF01530	Zinc finger, C2HC type	GO:0006355	regulation of transcription, DNA-dependent	GO:0008270//GO:0003700	zinc ion binding//sequence-specific DNA binding transcription factor activity	GO:0005634	nucleus	KOG4568	Cytoskeleton-associated protein and related proteins
comp101008_c0	66.6496	141.002	-1.0811	1.5124e-06	5.7057e-05	5474	340719916	XP_003398390.1	743	5.0552e-78	PREDICTED: tudor domain-containing protein 7A-like [Bombus terrestris]	--	--	--	--	--	ame:726241	743	5.56555e-78	--	--	--	E7FDW8	581	2.0396e-59	Tudor domain-containing protein 7B	PF01235//PF00296//PF02285//PF01096//PF07297	Sodium:alanine symporter family//Luciferase-like monooxygenase//Cytochrome oxidase c subunit VIII//Transcription factor S-II (TFIIS)//Dolichol phosphate-mannose biosynthesis regulatory protein (DPM2)	GO:0006351//GO:0055114//GO:0009059//GO:0006814	transcription, DNA-dependent//oxidation-reduction process//macromolecule biosynthetic process//sodium ion transport	GO:0005283//GO:0004129//GO:0003676//GO:0016705//GO:0008270	sodium:amino acid symporter activity//cytochrome-c oxidase activity//nucleic acid binding//oxidoreductase activity, acting on paired donors, with incorporation or reduction of molecular oxygen//zinc ion binding	GO:0016020//GO:0030176	membrane//integral to endoplasmic reticulum membrane	--	--
comp101015_c1	21.8645	3.09895	2.8187	4.4329e-05	0.0013234	711	--	--	--	--	--	--	--	--	--	--	--	--	--	--	--	--	--	--	--	--	--	--	--	--	--	--	--	--	--	--
comp101029_c0	8.97816	40.2864	-2.1658	8.6139e-06	0.00028825	5449	270010674	EFA07122.1	2869	0	hypothetical protein TcasGA2_TC010113 [Tribolium castaneum]	--	--	--	--	--	tca:652942	3054	0	K06052	jagged	http://www.genome.jp/dbget-bin/www_bget?ko:K06052	Q90Y57	2559	0	Protein jagged-1a	PF00008//PF07645//PF00558//PF01414//PF05923	EGF-like domain//Calcium-binding EGF domain//Vpu protein//Delta serrate ligand//APC cysteine-rich region	GO:0032801//GO:0019076//GO:0007154//GO:0016055	receptor catabolic process//viral release from host cell//cell communication//Wnt receptor signaling pathway	GO:0005261//GO:0005515//GO:0005509	cation channel activity//protein binding//calcium ion binding	GO:0016020//GO:0033644	membrane//host cell membrane	KOG1217	Fibrillins and related proteins containing Ca2+-binding EGF-like domains
comp101032_c0	90.3097	870.076	-3.2682	1.5235e-150	7.3795e-148	2180	307193153	EFN76059.1	1166	4.42591e-149	Uncharacterized MFS-type transporter C6orf192 [Harpegnathos saltator]	--	--	--	--	--	ame:412764	1158	1.03915e-147	--	--	--	D3Z5L6	571	1.90003e-63	MFS-type transporter SLC18B1	PF07690//PF01036	Major Facilitator Superfamily//Bacteriorhodopsin-like protein	GO:0055085//GO:0006811	transmembrane transport//ion transport	GO:0005216	ion channel activity	GO:0016020//GO:0016021	membrane//integral to membrane	KOG3764	Vesicular amine transporter
comp101034_c0	1.16188	415.334	-8.4817	6.0306e-83	1.7976e-80	4618	307213451	EFN88873.1	2463	0	Neither inactivation nor afterpotential protein C [Harpegnathos saltator]	--	--	--	--	--	nvi:100119443	2456	0	--	--	--	P10676	2216	0	Neither inactivation nor afterpotential protein C	PF00063//PF00612//PF07714//PF00069	Myosin head (motor domain)//IQ calmodulin-binding motif//Protein tyrosine kinase//Protein kinase domain	GO:0006468	protein phosphorylation	GO:0005524//GO:0005515//GO:0003774//GO:0004672	ATP binding//protein binding//motor activity//protein kinase activity	GO:0016459	myosin complex	KOG4229	Myosin VII, myosin IXB and related myosins
comp101043_c2	675.573	26.3411	4.6807	2.2715e-160	1.1431e-157	1378	--	--	--	--	--	--	--	--	--	--	--	--	--	--	--	--	--	--	--	--	--	--	--	--	--	--	--	--	--	--
comp101045_c0	76.364	37.9105	1.0103	8.2316e-05	0.0023471	4007	332026894	EGI66995.1	1956	0	Serine/threonine-protein kinase LATS1 [Acromyrmex echinatior]	348538345	XM_003456605.1	168	3.04352e-80	PREDICTED: Oreochromis niloticus LATS, large tumor suppressor, homolog 2 (Drosophila) (LATS2), mRNA	tca:661996	1934	0	K08791	LATS, large tumor suppressor [EC:2.7.11.1]	http://www.genome.jp/dbget-bin/www_bget?ko:K08791	Q8BYR2	1754	0	Serine/threonine-protein kinase LATS1	PF08098//PF00111//PF00433//PF07714//PF05445//PF00069	Anemonia sulcata toxin III family//2Fe-2S iron-sulfur cluster binding domain//Protein kinase C terminal domain//Protein tyrosine kinase//Poxvirus serine/threonine protein kinase//Protein kinase domain	GO:0006468//GO:0009405	protein phosphorylation//pathogenesis	GO:0009055//GO:0005524//GO:0051536//GO:0019871//GO:0004674//GO:0004672	electron carrier activity//ATP binding//iron-sulfur cluster binding//sodium channel inhibitor activity//protein serine/threonine kinase activity//protein kinase activity	GO:0042151	nematocyst	KOG0605	NDR and related serine/threonine kinases
comp101065_c1	32.6382	4.54513	2.8442	5.4162e-07	2.1592e-05	2779	--	--	--	--	--	--	--	--	--	--	--	--	--	--	--	--	--	--	--	--	--	--	--	--	--	--	--	--	--	--
comp101065_c3	24.4354	3.71874	2.7161	2.2431e-05	0.00069929	1915	--	--	--	--	--	--	--	--	--	--	--	--	--	--	--	--	--	--	--	--	PF10181	GPI-GlcNAc transferase complex, PIG-H component	--	--	GO:0017176	phosphatidylinositol N-acetylglucosaminyltransferase activity	--	--	--	--
comp101087_c0	49.4327	124.061	-1.3275	6.9666e-08	3.0538e-06	2853	281353003	EFB28587.1	646	2.11995e-72	hypothetical protein PANDA_006413 [Ailuropoda melanoleuca]	--	--	--	--	--	aml:100473008	644	1.4448e-71	K01107	inositol polyphosphate 1-phosphatase [EC:3.1.3.57]	http://www.genome.jp/dbget-bin/www_bget?ko:K01107	P49442	633	1.02804e-71	Inositol polyphosphate 1-phosphatase	PF00459	Inositol monophosphatase family	GO:0046854	phosphatidylinositol phosphorylation	--	--	--	--	KOG3099	Bisphosphate 3'-nucleotidase BPNT1/Inositol polyphosphate 1-phosphatase
comp101097_c0	8.66128	34.1825	-1.9806	0.0001155	0.0032061	6219	270010029	EFA06477.1	2547	0	hypothetical protein TcasGA2_TC009369 [Tribolium castaneum]	--	--	--	--	--	tca:660120	2531	0	--	--	--	A6H603	579	2.33894e-58	NACHT and WD repeat domain-containing protein 1	PF10568//PF01443//PF00004//PF01637//PF00400	Outer mitochondrial membrane transport complex protein//Viral (Superfamily 1) RNA helicase//ATPase family associated with various cellular activities (AAA)//Archaeal ATPase//WD domain, G-beta repeat	GO:0006626	protein targeting to mitochondrion	GO:0005524//GO:0005515//GO:0004386	ATP binding//protein binding//helicase activity	GO:0005741	mitochondrial outer membrane	KOG3602	WD40 repeat-containing protein
comp101110_c0	91.366	22.4158	2.0271	3.2907e-12	1.977e-10	373	--	--	--	--	--	--	--	--	--	--	--	--	--	--	--	--	--	--	--	--	--	--	--	--	--	--	--	--	--	--
comp101188_c0	16.5747	73.5506	-2.1498	2.2021e-09	1.093e-07	1651	242021897	EEB18641.1	1529	0	conserved hypothetical protein [Pediculus humanus corporis]	189241158	XM_969473.2	223	3.30306e-111	PREDICTED: Tribolium castaneum similar to receptor-type tyrosine-protein phosphatase N2 (LOC663427), mRNA	phu:Phum_PHUM523760	1533	0	K07817	protein tyrosine phosphatase, receptor type, N [EC:3.1.3.48]	http://www.genome.jp/dbget-bin/www_bget?ko:K07817	O02695	1308	3.348e-167	Receptor-type tyrosine-protein phosphatase N2	PF00782//PF01034//PF00102//PF02932//PF03370	Dual specificity phosphatase, catalytic domain//Syndecan domain//Protein-tyrosine phosphatase//Neurotransmitter-gated ion-channel transmembrane region//Putative phosphatase regulatory subunit	GO:0006811//GO:0006470	ion transport//protein dephosphorylation	GO:0008092//GO:0004725//GO:0016791//GO:0005515//GO:0008138	cytoskeletal protein binding//protein tyrosine phosphatase activity//phosphatase activity//protein binding//protein tyrosine/serine/threonine phosphatase activity	GO:0016020	membrane	KOG0790	Protein tyrosine phosphatase Corkscrew and related SH2 domain enzymes
comp101251_c1	60.0016	18.695	1.6824	5.3503e-07	2.1352e-05	693	--	--	--	--	--	--	--	--	--	--	--	--	--	--	--	--	--	--	--	--	PF01770	Reduced folate carrier	GO:0006810	transport	GO:0005542//GO:0008518	folic acid binding//reduced folate carrier activity	GO:0016020	membrane	--	--
comp101255_c0	47.5272	173.045	-1.8643	9.6752e-17	7.5284e-15	1472	340502352	EGR29052.1	2126	0	hypothetical protein IMG5_164270 [Ichthyophthirius multifiliis]	385215213	JQ697041.1	445	0	Tetrahymena thermophila strain SB210 heat shock protein 70 kDa (HSP70-2) mRNA, complete cds	tet:TTHERM_00125640	2122	0	K03283	heat shock 70kDa protein 1/8	http://www.genome.jp/dbget-bin/www_bget?ko:K03283	P26413	1927	0	Heat shock 70 kDa protein	PF06723//PF02782//PF01968//PF02491	MreB/Mbl protein//FGGY family of carbohydrate kinases, C-terminal domain//Hydantoinase/oxoprolinase//Cell division protein FtsA	GO:0000902//GO:0005975//GO:0007049	cell morphogenesis//carbohydrate metabolic process//cell cycle	GO:0016787//GO:0005515//GO:0016773	hydrolase activity//protein binding//phosphotransferase activity, alcohol group as acceptor	--	--	KOG0101	Molecular chaperones HSP70/HSC70, HSP70 superfamily
comp101276_c0	62.7415	5.47482	3.5185	2.8573e-14	1.9458e-12	2595	--	--	--	--	--	--	--	--	--	--	--	--	--	--	--	--	--	--	--	--	PF03126	Plus-3 domain	GO:0016570//GO:0006352	histone modification//DNA-dependent transcription, initiation	GO:0003677	DNA binding	GO:0005634	nucleus	--	--
comp101290_c0	115.433	53.458	1.1106	2.0635e-07	8.561e-06	2429	241997738	EEC00582.1	227	4.10902e-17	conserved hypothetical protein [Ixodes scapularis]	--	--	--	--	--	isc:IscW_ISCW000028	227	4.39515e-17	--	--	--	--	--	--	--	--	--	--	--	--	--	--	--	--	--
comp101362_c1	270.625	59.0588	2.1961	2.9931e-36	4.4954e-34	1479	--	--	--	--	--	--	--	--	--	--	--	--	--	--	--	--	--	--	--	--	--	--	--	--	--	--	--	--	--	--
comp101372_c0	18.6957	0	5.2246	5.3357e-06	0.00018444	2156	--	--	--	--	--	381142081	JQ287705.1	38	3.00528e-08	Scylla serrata reovirus SZ-2007 isolate SM09 segment 6, complete sequence	--	--	--	--	--	--	--	--	--	--	--	--	--	--	--	--	--	--	--	--
comp101383_c0	685.221	9.40016	6.1877	4.6179e-167	2.3545e-164	555	--	--	--	--	--	--	--	--	--	--	--	--	--	--	--	--	--	--	--	--	--	--	--	--	--	--	--	--	KOG3544	Collagens (type IV and type XIII), and related proteins
comp101437_c0	1013.01	0.513393	10.946	4.6646e-147	2.2043e-144	896	54042606	AAV28476.1	267	9.28754e-26	arthrodial cuticle protein AMP8.1 [Callinectes sapidus]	82795526	DQ288152.1	276	6.07926e-141	Callinectes sapidus arthrodial cuticle protein AMP16.5 mRNA, complete cds	nvi:100117907	176	5.08103e-13	--	--	--	P81577	304	1.51897e-32	Cuticle protein AM1199	PF00379	Insect cuticle protein	--	--	GO:0042302	structural constituent of cuticle	--	--	--	--
comp101437_c1	419.924	0.516492	9.6672	3.5237e-75	9.7531e-73	1454	357610213	EHJ66873.1	444	9.94954e-48	chondroitin 4-sulfotransferase [Danaus plexippus]	--	--	--	--	--	aag:AaeL_AAEL010120	451	2.48395e-47	--	--	--	Q805E5	241	7.88012e-21	Carbohydrate sulfotransferase 14	PF03567	Sulfotransferase family	--	--	GO:0008146	sulfotransferase activity	GO:0016021	integral to membrane	--	--
comp101487_c0	2.42938	25.3598	-3.3839	5.8612e-06	0.00020153	724	380020015	XP_003693894.1	750	2.24053e-92	PREDICTED: patatin-like phospholipase domain-containing protein 2-like [Apis florea]	--	--	--	--	--	dwi:Dwil_GK10534	737	1.05172e-91	--	--	--	P0C548	549	3.4343e-65	Patatin-like phospholipase domain-containing protein 2	PF01734	Patatin-like phospholipase	GO:0006629	lipid metabolic process	--	--	--	--	--	--
comp101493_c0	244.831	60.3511	2.0203	5.3737e-30	6.9179e-28	3993	338161004	BAK40918.1	573	4.89962e-58	calcium activated chloride channel [Xenopus laevis]	--	--	--	--	--	xtr:100158554	563	6.52421e-57	--	--	--	Q9D7Z6	493	2.27244e-49	Calcium-activated chloride channel regulator 1	--	--	--	--	--	--	--	--	--	--
comp101500_c1	114.496	54.9548	1.059	5.9272e-07	2.3533e-05	1312	328722757	XP_001947895.2	198	7.36661e-14	PREDICTED: furin-like protease 1, isoform 1-CRR-like [Acyrthosiphon pisum]	--	--	--	--	--	api:100166619	198	7.87957e-14	--	--	--	Q9NJ15	131	1.07776e-06	Proprotein convertase subtilisin/kexin type 5	PF05196//PF03668	PTN/MK heparin-binding protein family, N-terminal domain//P-loop ATPase protein family	--	--	GO:0008083//GO:0005524	growth factor activity//ATP binding	--	--	--	--
comp101504_c0	38.8754	10.4331	1.8977	1.2932e-05	0.00042145	1998	--	--	--	--	--	--	--	--	--	--	--	--	--	--	--	--	--	--	--	--	PF00599	Influenza Matrix protein (M2)	GO:0015992	proton transport	GO:0015078	hydrogen ion transmembrane transporter activity	GO:0055036//GO:0033644	virion membrane//host cell membrane	--	--
comp101551_c0	10.8403	40.1821	-1.8901	5.2636e-05	0.0015546	1656	242001256	EEC08095.1	752	1.31168e-90	glucose-6-phosphate translocase, putative [Ixodes scapularis]	--	--	--	--	--	isc:IscW_ISCW019000	752	1.40302e-90	K08171	MFS transporter, OPA family, solute carrier family 37	http://www.genome.jp/dbget-bin/www_bget?ko:K08171	O43826	587	1.71929e-67	Glucose-6-phosphate translocase	PF00424//PF00083//PF07690	REV protein (anti-repression trans-activator protein)//Sugar (and other) transporter//Major Facilitator Superfamily	GO:0055085//GO:0006355	transmembrane transport//regulation of transcription, DNA-dependent	GO:0003700//GO:0022857	sequence-specific DNA binding transcription factor activity//transmembrane transporter activity	GO:0042025//GO:0016021	host cell nucleus//integral to membrane	KOG2533	Permease of the major facilitator superfamily
comp101594_c1	100.265	41.714	1.2652	1.0266e-07	4.42e-06	1632	--	--	--	--	--	--	--	--	--	--	--	--	--	--	--	--	--	--	--	--	PF11857//PF00918	Domain of unknown function (DUF3377)//Gastrin/cholecystokinin family	--	--	GO:0004222//GO:0005179	metalloendopeptidase activity//hormone activity	GO:0005576	extracellular region	--	--
comp101594_c3	398.849	48.8798	3.0285	1.0276e-72	2.7273e-70	649	--	--	--	--	--	--	--	--	--	--	--	--	--	--	--	--	--	--	--	--	PF01254	Nuclear transition protein 2	GO:0007283	spermatogenesis	GO:0003677	DNA binding	GO:0005634//GO:0000786	nucleus//nucleosome	--	--
comp101600_c0	74.1501	14.5651	2.3479	8.1112e-12	4.755e-10	2320	307177318	EFN66491.1	370	4.73971e-34	Zinc finger CCHC domain-containing protein 2 [Camponotus floridanus]	--	--	--	--	--	bfo:BRAFLDRAFT_214318	299	2.73583e-28	--	--	--	Q69ZB8	233	2.06981e-18	Zinc finger CCHC domain-containing protein 2	PF00209	Sodium:neurotransmitter symporter family	GO:0006836	neurotransmitter transport	GO:0005328	neurotransmitter:sodium symporter activity	GO:0016021	integral to membrane	KOG3599	Ca2+-modulated nonselective cation channel polycystin
comp101630_c0	21.3363	91.8561	-2.1061	4.2932e-11	2.4041e-09	2290	--	--	--	--	--	--	--	--	--	--	acp:A2cp1_1357	188	5.3875e-12	--	--	--	P22105	144	7.62057e-08	Tenascin-X	PF04279//PF03274//PF05366//PF04735//PF02487	Intracellular septation protein A//Foamy virus BEL 1/2 protein//Sarcolipin//Baculovirus DNA helicase//CLN3 protein	GO:0019079//GO:0016032//GO:0045893	viral genome replication//viral reproduction//positive regulation of transcription, DNA-dependent	GO:0030234//GO:0003678	enzyme regulator activity//DNA helicase activity	GO:0016020//GO:0016021	membrane//integral to membrane	KOG1217	Fibrillins and related proteins containing Ca2+-binding EGF-like domains
comp101655_c3	84.0641	21.1473	1.991	3.9071e-11	2.191e-09	1040	--	--	--	--	--	--	--	--	--	--	--	--	--	--	--	--	--	--	--	--	--	--	--	--	--	--	--	--	--	--
comp101716_c0	90.7776	42.6932	1.0883	5.6976e-06	0.00019625	389	--	--	--	--	--	--	--	--	--	--	--	--	--	--	--	--	--	--	--	--	--	--	--	--	--	--	--	--	--	--
comp101743_c1	17.0057	58.3636	-1.7791	3.1259e-06	0.00011164	16528	321458298	EFX69368.1	15464	0	hypothetical protein DAPPUDRAFT_329129 [Daphnia pulex]	226069397	AB300569.1	89	1.04023e-35	Gryllus bimaculatus ft mRNA for fat tumor suppressor, partial cds, clone: Gb&apos;ft(CD2/4)	tca:659713	14190	0	--	--	--	P33450	12576	0	Cadherin-related tumor suppressor	PF00008//PF00760//PF09402//PF01049//PF04650//PF05923//PF00028	EGF-like domain//Cucumovirus coat protein//Man1-Src1p-C-terminal domain//Cadherin cytoplasmic region//YSIRK type signal peptide//APC cysteine-rich region//Cadherin domain	GO:0007156//GO:0016055	homophilic cell adhesion//Wnt receptor signaling pathway	GO:0005515//GO:0005509	protein binding//calcium ion binding	GO:0016020//GO:0019028//GO:0005639	membrane//viral capsid//integral to nuclear inner membrane	KOG1219	Uncharacterized conserved protein, contains laminin, cadherin and EGF domains
comp101751_c0	80.0841	31.6217	1.3406	7.1694e-07	2.829e-05	7807	321459827	EFX70876.1	214	2.61672e-15	hypothetical protein DAPPUDRAFT_228160 [Daphnia pulex]	--	--	--	--	--	--	--	--	--	--	--	--	--	--	--	PF05064//PF00170//PF00769//PF00560//PF04977//PF10186//PF06005//PF08172	Nsp1-like C-terminal region//bZIP transcription factor//Ezrin/radixin/moesin family//Leucine Rich Repeat//Septum formation initiator//UV radiation resistance protein and autophagy-related subunit 14//Protein of unknown function (DUF904)//CASP C terminal	GO:0006355//GO:0006891//GO:0043093//GO:0010508//GO:0007049//GO:0000917	regulation of transcription, DNA-dependent//intra-Golgi vesicle-mediated transport//cytokinesis by binary fission//positive regulation of autophagy//cell cycle//barrier septum assembly	GO:0046983//GO:0005515//GO:0043565//GO:0003700//GO:0008092//GO:0017056	protein dimerization activity//protein binding//sequence-specific DNA binding//sequence-specific DNA binding transcription factor activity//cytoskeletal protein binding//structural constituent of nuclear pore	GO:0005643//GO:0019898//GO:0005737//GO:0030173	nuclear pore//extrinsic to membrane//cytoplasm//integral to Golgi membrane	KOG4462	WASP-interacting protein VRP1/WIP, contains WH2 domain
comp101774_c0	62.0021	16.9409	1.8718	4.752e-08	2.1166e-06	247	--	--	--	--	--	--	--	--	--	--	--	--	--	--	--	--	--	--	--	--	--	--	--	--	--	--	--	--	--	--
comp101788_c0	6.12627	29.5434	-2.2698	8.5277e-05	0.0024244	464	321479407	EFX90363.1	192	1.07704e-14	hypothetical protein DAPPUDRAFT_300064 [Daphnia pulex]	--	--	--	--	--	ecb:100057101	171	6.01186e-12	K01122	alkylglycerophosphoethanolamine phosphodiesterase [EC:3.1.4.39]	http://www.genome.jp/dbget-bin/www_bget?ko:K01122	Q13822	170	5.51613e-13	Ectonucleotide pyrophosphatase/phosphodiesterase family member 2	PF00884//PF01663	Sulfatase//Type I phosphodiesterase / nucleotide pyrophosphatase	GO:0008152	metabolic process	GO:0008484//GO:0003824	sulfuric ester hydrolase activity//catalytic activity	--	--	KOG2645	Type I phosphodiesterase/nucleotide pyrophosphatase
comp101804_c1	197.376	432.732	-1.1325	1.59e-18	1.3692e-16	2866	342326191	AEL23011.1	635	1.09714e-73	reticulon-1 [Cherax quadricarinatus]	--	--	--	--	--	nvi:100113794	556	1.50376e-62	--	--	--	Q6IFY7	508	4.47411e-57	Reticulon-1-A	PF02453	Reticulon	--	--	--	--	GO:0005783	endoplasmic reticulum	KOG1792	Reticulon
comp101806_c0	55.4533	124.888	-1.1713	1.1755e-06	4.5056e-05	6153	260831011	EEN66463.1	211	5.12463e-14	hypothetical protein BRAFLDRAFT_124267 [Branchiostoma floridae]	--	--	--	--	--	bfo:BRAFLDRAFT_124267	211	5.48147e-14	--	--	--	Q69ZN7	1539	2.5377e-176	Myoferlin	PF00168//PF08165//PF08150//PF00957	C2 domain//FerA (NUC095) domain//FerB (NUC096) domain//Synaptobrevin	GO:0016192	vesicle-mediated transport	GO:0005515	protein binding	GO:0016021	integral to membrane	KOG1326	Membrane-associated protein FER-1 and related ferlins, contain multiple C2 domains
comp101839_c0	138.203	35.3704	1.9662	4.2058e-17	3.3742e-15	1676	307214694	EFN89623.1	752	8.60002e-90	hypothetical protein EAI_09331 [Harpegnathos saltator]	--	--	--	--	--	tca:659259	736	2.93924e-89	--	--	--	--	--	--	--	PF02035	Coagulin	GO:0042381	hemolymph coagulation	--	--	GO:0005576	extracellular region	--	--
comp101873_c0	10.0344	49.1701	-2.2928	3.3616e-07	1.3755e-05	1399	241716804	EEC16864.1	466	2.47399e-48	RB13-6 antigen, putative [Ixodes scapularis]	--	--	--	--	--	isc:IscW_ISCW013243	466	2.64626e-48	K01513	nucleotide pyrophosphatase [EC:3.6.1.9]	http://www.genome.jp/dbget-bin/www_bget?ko:K01513	P06802	401	3.26826e-40	Ectonucleotide pyrophosphatase/phosphodiesterase family member 1	--	--	--	--	--	--	--	--	KOG2645	Type I phosphodiesterase/nucleotide pyrophosphatase
comp101878_c0	46.2607	14.4101	1.6827	1.0697e-05	0.00035428	2938	213514112	ACI33905.1	1483	0	Poly synthetase 2 [Salmo salar]	42475961	NM_009632.2	41	8.83334e-10	Mus musculus poly (ADP-ribose) polymerase family, member 2 (Parp2), mRNA gi|38566105|gb|BC062150.1| Mus musculus poly (ADP-ribose) polymerase family, member 2, mRNA (cDNA clone MGC:70033 IMAGE:6333875), complete cds	rno:290027	1458	0	K10798	poly [ADP-ribose] polymerase [EC:2.4.2.30]	http://www.genome.jp/dbget-bin/www_bget?ko:K10798	O88554	1436	0	Poly [ADP-ribose] polymerase 2	PF06315//PF00644//PF02877//PF01529//PF05847	Isocitrate dehydrogenase kinase/phosphatase (AceK)//Poly(ADP-ribose) polymerase catalytic domain//Poly(ADP-ribose) polymerase, regulatory domain//DHHC zinc finger domain//Nucleopolyhedrovirus late expression factor 3 (LEF-3)	GO:0006006//GO:0006355//GO:0006471	glucose metabolic process//regulation of transcription, DNA-dependent//protein ADP-ribosylation	GO:0003677//GO:0003950//GO:0016791//GO:0008270//GO:0008772	DNA binding//NAD+ ADP-ribosyltransferase activity//phosphatase activity//zinc ion binding//[isocitrate dehydrogenase (NADP+)] kinase activity	GO:0005737	cytoplasm	KOG1037	NAD+ ADP-ribosyltransferase Parp, required for poly-ADP ribosylation of nuclear proteins
comp101904_c2	251.971	9.81335	4.6824	5.1138e-61	1.1588e-58	422	--	--	--	--	--	--	--	--	--	--	--	--	--	--	--	--	--	--	--	--	--	--	--	--	--	--	--	--	--	--
comp101904_c4	70.5081	15.8129	2.1567	2.1613e-10	1.1552e-08	478	--	--	--	--	--	--	--	--	--	--	--	--	--	--	--	--	--	--	--	--	--	--	--	--	--	--	--	--	--	--
comp101904_c5	164.036	9.40016	4.1252	2.9328e-38	4.5641e-36	397	--	--	--	--	--	--	--	--	--	--	--	--	--	--	--	--	--	--	--	--	PF02950//PF08496//PF10156//PF01088	Conotoxin//Peptidase family S49 N-terminal//Subunit 17 of Mediator complex//Ubiquitin carboxyl-terminal hydrolase, family 1	GO:0006357//GO:0006511//GO:0009405	regulation of transcription from RNA polymerase II promoter//ubiquitin-dependent protein catabolic process//pathogenesis	GO:0004252//GO:0001104//GO:0008200//GO:0004221	serine-type endopeptidase activity//RNA polymerase II transcription cofactor activity//ion channel inhibitor activity//ubiquitin thiolesterase activity	GO:0016592//GO:0005622//GO:0005576//GO:0005886	mediator complex//intracellular//extracellular region//plasma membrane	KOG3671	Actin regulatory protein (Wiskott-Aldrich syndrome protein)
comp101914_c0	91.2857	42.465	1.1041	4.2528e-06	0.00014873	1235	390517058	CCF55382.1	693	3.84232e-81	hemocyanin beta subunit 1 [Atyopsis moluccensis]	123316156	EF110532.1	763	0	Portunus pelagicus hemocyanin subunit 2-like (HEM2) mRNA, partial sequence	tca:661859	400	4.56617e-40	--	--	--	P80096	526	2.95329e-58	Hemocyanin C chain	--	--	--	--	--	--	--	--	--	--
comp101921_c0	36.4133	91.4212	-1.3281	3.6526e-06	0.00012938	3486	340709612	XP_003393398.1	692	1.14577e-73	PREDICTED: furin-like protease 1, isoforms 1/1-X/2-like [Bombus terrestris]	--	--	--	--	--	tca:661907	679	7.77947e-73	--	--	--	P29121	597	6.58349e-64	Proprotein convertase subtilisin/kexin type 4	PF03066//PF05432//PF01483//PF00082//PF06524//PF00059	Nucleoplasmin//Bone sialoprotein II (BSP-II)//Proprotein convertase P-domain//Subtilase family//NOA36 protein//Lectin C-type domain	GO:0001503//GO:0007155//GO:0006508	ossification//cell adhesion//proteolysis	GO:0004252//GO:0003676//GO:0030246//GO:0008270	serine-type endopeptidase activity//nucleic acid binding//carbohydrate binding//zinc ion binding	GO:0005634//GO:0005576	nucleus//extracellular region	KOG3525	Subtilisin-like proprotein convertase
comp101928_c0	111.856	37.1874	1.5888	4.442e-11	2.4838e-09	2571	395528423	XP_003766329.1	641	1.29896e-70	PREDICTED: zinc finger protein 157-like, partial [Sarcophilus harrisii]	--	--	--	--	--	bta:767896	493	2.04394e-51	--	--	--	Q6ZN57	507	2.37674e-54	Zinc finger protein 2 homolog	PF00935//PF01033//PF01428//PF04810//PF07975//PF07194//PF02892//PF00096	Ribosomal protein L44//Somatomedin B domain//AN1-like Zinc finger//Sec23/Sec24 zinc finger//TFIIH C1-like domain//P2 response regulator binding domain//BED zinc finger//Zinc finger, C2H2 type	GO:0000160//GO:0006281//GO:0006886//GO:0006928//GO:0006412//GO:0006955//GO:0006888	two-component signal transduction system (phosphorelay)//DNA repair//intracellular protein transport//cellular component movement//translation//immune response//ER to Golgi vesicle-mediated transport	GO:0003677//GO:0004673//GO:0005044//GO:0008270//GO:0003735//GO:0030247//GO:0000155	DNA binding//protein histidine kinase activity//scavenger receptor activity//zinc ion binding//structural constituent of ribosome//polysaccharide binding//two-component sensor activity	GO:0005840//GO:0005634//GO:0005622//GO:0030127	ribosome//nucleus//intracellular//COPII vesicle coat	--	--
comp101931_c0	697.437	116.563	2.581	6.2907e-108	2.2997e-105	5152	383853275	XP_003702148.1	1812	0	PREDICTED: sodium/hydrogen exchanger 8-like [Megachile rotundata]	--	--	--	--	--	ame:414012	1781	0	--	--	--	Q5ZJ75	1422	8.41915e-177	Sodium/hydrogen exchanger 8	PF04272//PF00884//PF07473//PF02574//PF04881//PF01663//PF00999	Phospholamban//Sulfatase//Spasmodic peptide gm9a//Homocysteine S-methyltransferase//Adenovirus GP19K//Type I phosphodiesterase / nucleotide pyrophosphatase//Sodium/hydrogen exchanger family	GO:0055085//GO:0008152//GO:0050690//GO:0006812//GO:0006816//GO:0009405	transmembrane transport//metabolic process//regulation of defense response to virus by virus//cation transport//calcium ion transport//pathogenesis	GO:0042030//GO:0008484//GO:0008898//GO:0015299//GO:0003824//GO:0005537//GO:0005246	ATPase inhibitor activity//sulfuric ester hydrolase activity//homocysteine S-methyltransferase activity//solute:hydrogen antiporter activity//catalytic activity//mannose binding//calcium channel regulator activity	GO:0016020//GO:0016021//GO:0005576	membrane//integral to membrane//extracellular region	KOG1965	Sodium/hydrogen exchanger protein
comp101948_c0	42.1561	13.1189	1.6841	2.6105e-05	0.00080476	5407	--	--	--	--	--	--	--	--	--	--	--	--	--	--	--	--	--	--	--	--	PF04272//PF10717//PF08283	Phospholamban//Occlusion-derived virus envelope protein ODV-E18//Geminivirus rep protein central domain	GO:0006816	calcium ion transport	GO:0042030//GO:0016888//GO:0005246	ATPase inhibitor activity//endodeoxyribonuclease activity, producing 5'-phosphomonoesters//calcium channel regulator activity	GO:0016020//GO:0019031	membrane//viral envelope	--	--
comp101997_c0	378.08	114.257	1.7264	1.6139e-37	2.4817e-35	11522	321458955	EFX70014.1	210	1.38582e-13	hypothetical protein DAPPUDRAFT_328543 [Daphnia pulex]	--	--	--	--	--	phu:Phum_PHUM076810	148	2.25623e-06	K04437	filamin	http://www.genome.jp/dbget-bin/www_bget?ko:K04437	P21333	135	6.63653e-06	Filamin-A	PF06899//PF03404//PF00400//PF00307	WzyE protein//Mo-co oxidoreductase dimerisation domain//WD domain, G-beta repeat//Calponin homology (CH) domain	GO:0055114	oxidation-reduction process	GO:0005515//GO:0030151//GO:0016491	protein binding//molybdenum ion binding//oxidoreductase activity	GO:0016021	integral to membrane	KOG0035	Ca2+-binding actin-bundling protein (actinin), alpha chain (EF-Hand protein superfamily)
comp102029_c2	17.1113	86.1633	-2.3321	8.6473e-12	5.054e-10	8046	383864235	XP_003707585.1	230	3.40002e-16	PREDICTED: LOW QUALITY PROTEIN: guanine nucleotide exchange factor DBS-like [Megachile rotundata]	--	--	--	--	--	nvi:100122691	226	9.49449e-16	--	--	--	Q63406	1918	0	Guanine nucleotide exchange factor DBS	PF00435//PF00018//PF00621//PF00169//PF00539	Spectrin repeat//SH3 domain//RhoGEF domain//PH domain//Transactivating regulatory protein (Tat)	GO:0006355//GO:0035023	regulation of transcription, DNA-dependent//regulation of Rho protein signal transduction	GO:0005543//GO:0005515//GO:0003700//GO:0005089	phospholipid binding//protein binding//sequence-specific DNA binding transcription factor activity//Rho guanyl-nucleotide exchange factor activity	GO:0042025//GO:0005622	host cell nucleus//intracellular	KOG4240	Multidomain protein, contains SPEC repeats, PH, SH3, and separate rac-specific and rho-specific guanine nucleotide exchange factor domains
comp102093_c1	476.376	15.908	4.9043	2.8783e-115	1.1498e-112	766	--	--	--	--	--	--	--	--	--	--	--	--	--	--	--	--	--	--	--	--	--	--	--	--	--	--	--	--	KOG2510	SWI-SNF chromatin-remodeling complex protein
comp102142_c0	202.387	44.0981	2.1983	1.4552e-27	1.7902e-25	288	--	--	--	--	--	--	--	--	--	--	--	--	--	--	--	--	--	--	--	--	--	--	--	--	--	--	--	--	--	--
comp102155_c3	19.7519	76.7507	-1.9582	9.9739e-09	4.7422e-07	2340	156382224	EDO40391.1	425	7.07875e-45	predicted protein [Nematostella vectensis]	--	--	--	--	--	nve:NEMVE_v1g107528	425	7.57166e-45	--	--	--	Q9R045	410	2.39463e-41	Angiopoietin-related protein 2	PF00147//PF03584//PF02038//PF00169	Fibrinogen beta and gamma chains, C-terminal globular domain//Herpesvirus ICP4-like protein N-terminal region//ATP1G1/PLM/MAT8 family//PH domain	GO:0007165//GO:0006811//GO:0045893	signal transduction//ion transport//positive regulation of transcription, DNA-dependent	GO:0005102//GO:0005543//GO:0005216//GO:0005515	receptor binding//phospholipid binding//ion channel activity//protein binding	GO:0042025//GO:0016020	host cell nucleus//membrane	KOG2579	Ficolin and related extracellular proteins
comp102157_c1	5.17564	237.81	-5.5219	3.7358e-56	7.8249e-54	5108	321458747	EFX69810.1	2268	0	hypothetical protein DAPPUDRAFT_300683 [Daphnia pulex]	--	--	--	--	--	dmo:Dmoj_GI10434	1986	0	--	--	--	P12024	1957	0	Chaoptin	PF00560//PF08029	Leucine Rich Repeat//HisG, C-terminal domain	GO:0000105	histidine biosynthetic process	GO:0000287//GO:0005515//GO:0003879	magnesium ion binding//protein binding//ATP phosphoribosyltransferase activity	GO:0005737	cytoplasm	KOG0619	FOG: Leucine rich repeat
comp102169_c0	68.1284	15.9854	2.0915	8.8618e-10	4.5422e-08	3758	350537587	ACH43727.1	243	2.79549e-19	putative uncoupling protein UCP-4 solute carrier family 25 member 27 variant 1 [Taeniopygia guttata]	--	--	--	--	--	tgu:100190634	247	8.46968e-20	--	--	--	O95847	225	3.1904e-18	Mitochondrial uncoupling protein 4	PF00917	MATH domain	GO:0006810	transport	GO:0005515	protein binding	GO:0016021//GO:0005739	integral to membrane//mitochondrion	KOG0753	Mitochondrial fatty acid anion carrier protein/Uncoupling protein
comp102209_c1	7.39378	39.8763	-2.4311	1.8725e-06	6.9434e-05	3980	327274925	XP_003222225.1	2123	0	PREDICTED: inactive phospholipase C-like protein 2-like [Anolis carolinensis]	--	--	--	--	--	bta:510408	2109	0	K15370	inactive phospholipase C-like protein 2	http://www.genome.jp/dbget-bin/www_bget?ko:K15370	Q9UPR0	2101	0	Inactive phospholipase C-like protein 2	PF00388//PF00168//PF08290//PF00387	Phosphatidylinositol-specific phospholipase C, X domain//C2 domain//Hepatitis core protein, putative zinc finger//Phosphatidylinositol-specific phospholipase C, Y domain	GO:0007165//GO:0035556//GO:0009405//GO:0006629	signal transduction//intracellular signal transduction//pathogenesis//lipid metabolic process	GO:0005515//GO:0004435//GO:0005198//GO:0004629	protein binding//phosphatidylinositol phospholipase C activity//structural molecule activity//phospholipase C activity	--	--	KOG0169	Phosphoinositide-specific phospholipase C
comp102211_c0	101.391	38.8402	1.3843	1.1638e-08	5.4864e-07	1632	321459082	EFX70139.1	1194	3.45532e-157	hypothetical protein DAPPUDRAFT_300574 [Daphnia pulex]	215272304	NM_001142340.1	42	1.35247e-10	Nasonia vitripennis ceramide glucosyltransferase (Glct-1), mRNA	aag:AaeL_AAEL000634	1169	2.42408e-153	K00720	ceramide glucosyltransferase [EC:2.4.1.80]	http://www.genome.jp/dbget-bin/www_bget?ko:K00720	Q5BL38	974	3.63562e-125	Ceramide glucosyltransferase	--	--	--	--	--	--	--	--	KOG2547	Ceramide glucosyltransferase
comp102211_c1	16.0878	1.54948	3.3761	0.00015006	0.0040438	774	--	--	--	--	--	--	--	--	--	--	--	--	--	--	--	--	--	--	--	--	--	--	--	--	--	--	--	--	--	--
comp102218_c2	18.0619	60.6548	-1.7477	2.7266e-06	9.8466e-05	1831	198463716	EAL30422.2	909	9.89002e-112	GA14810 [Drosophila pseudoobscura pseudoobscura]	--	--	--	--	--	dpo:Dpse_GA14810	909	1.05787e-111	--	--	--	P83501	363	4.95319e-36	Protein msta, isoform B	PF01753//PF00856	MYND finger//SET domain	--	--	GO:0005515//GO:0008270	protein binding//zinc ion binding	--	--	KOG2084	Predicted histone tail methylase containing SET domain
comp102261_c0	119.567	18.7993	2.6691	1.4646e-20	1.391e-18	1745	354495837	EGW13207.1	752	8.30315e-92	Fructosamine-3-kinase [Cricetulus griseus]	--	--	--	--	--	gga:417336	748	3.59197e-91	K15523	protein-ribulosamine 3-kinase [EC:2.7.1.172]	http://www.genome.jp/dbget-bin/www_bget?ko:K15523	Q9ER35	745	8.51615e-92	Fructosamine-3-kinase	--	--	--	--	--	--	--	--	KOG3021	Predicted kinase
comp102262_c0	40.013	4.85813	3.042	1.044e-08	4.9456e-07	3810	307202637	EFN81958.1	2551	0	Calpain-C [Harpegnathos saltator]	--	--	--	--	--	ame:724568	2539	0	--	--	--	Q9VXH6	1707	0	Calpain-C	PF02805//PF00648	Metal binding domain of Ada//Calpain family cysteine protease	GO:0006281//GO:0006355//GO:0006508	DNA repair//regulation of transcription, DNA-dependent//proteolysis	GO:0004198//GO:0003677//GO:0008168//GO:0008270	calcium-dependent cysteine-type endopeptidase activity//DNA binding//methyltransferase activity//zinc ion binding	GO:0005622	intracellular	KOG0045	Cytosolic Ca2+-dependent cysteine protease (calpain), large subunit (EF-Hand protein superfamily)
comp102264_c1	79.0078	288.191	-1.867	7.0633e-27	8.4477e-25	2641	357630243	EHJ78503.1	43	4.27566e-27	endonuclease-reverse transcriptase [Danaus plexippus]	--	--	--	--	--	spu:593394	88	1.35696e-21	--	--	--	--	--	--	--	PF03647//PF00078	Transmembrane proteins 14C//Reverse transcriptase (RNA-dependent DNA polymerase)	GO:0006278	RNA-dependent DNA replication	GO:0003964//GO:0003723	RNA-directed DNA polymerase activity//RNA binding	GO:0016020	membrane	--	--
comp102272_c0	63.0974	0.413194	7.2546	4.2865e-16	3.2505e-14	751	--	--	--	--	--	--	--	--	--	--	--	--	--	--	--	--	--	--	--	--	--	--	--	--	--	--	--	--	--	--
comp102278_c0	31.1722	6.8177	2.1929	2.0157e-05	0.00063246	318	--	--	--	--	--	--	--	--	--	--	--	--	--	--	--	--	--	--	--	--	--	--	--	--	--	--	--	--	--	--
comp102286_c0	21.5476	61.6909	-1.5175	2.2201e-05	0.00069323	2420	--	--	--	--	--	--	--	--	--	--	--	--	--	--	--	--	--	--	--	--	PF01769	Divalent cation transporter	GO:0006812	cation transport	GO:0008324	cation transmembrane transporter activity	--	--	KOG4297	C-type lectin
comp102286_c1	13.7313	47.5173	-1.791	2.3603e-05	0.00073346	2340	326678476	XP_693526.5	180	5.44869e-11	PREDICTED: low-density lipoprotein receptor-related protein 1B, partial [Danio rerio]	--	--	--	--	--	dre:565136	180	5.8281e-11	--	--	--	Q9NZR2	147	3.71201e-08	Low-density lipoprotein receptor-related protein 1B	PF00057//PF00041	Low-density lipoprotein receptor domain class A//Fibronectin type III domain	--	--	GO:0005515	protein binding	--	--	KOG1215	Low-density lipoprotein receptors containing Ca2+-binding EGF-like domains
comp102295_c1	47.7015	126.763	-1.41	1.0059e-08	4.7767e-07	7548	13562118	AAA51369.1	188	3.14527e-11	megalin [Rattus norvegicus]	--	--	--	--	--	mmu:14725	156	2.04183e-07	K06233	low density lipoprotein-related protein 2	http://www.genome.jp/dbget-bin/www_bget?ko:K06233	A2ARV4	139	1.47121e-06	Low-density lipoprotein receptor-related protein 2	PF04922//PF02444//PF02096//PF00057//PF12387//PF06291//PF00400	DIE2/ALG10 family//Hepatitis E virus ORF-2 (Putative capsid protein)//60Kd inner membrane protein//Low-density lipoprotein receptor domain class A//Pestivirus NS2 peptidase//Bor protein//WD domain, G-beta repeat	GO:0032502//GO:0016192//GO:0044699//GO:0042221//GO:0051205	developmental process//vesicle-mediated transport//single-organism process//response to chemical stimulus//protein insertion into membrane	GO:0016758//GO:0003968//GO:0016817//GO:0005515//GO:0070008//GO:0017111//GO:0004252//GO:0005488//GO:0004197	transferase activity, transferring hexosyl groups//RNA-directed RNA polymerase activity//hydrolase activity, acting on acid anhydrides//protein binding//serine-type exopeptidase activity//nucleoside-triphosphatase activity//serine-type endopeptidase activity//binding//cysteine-type endopeptidase activity	GO:0030430//GO:0016021//GO:0043231//GO:0009279//GO:0044425//GO:0044444	host cell cytoplasm//integral to membrane//intracellular membrane-bounded organelle//cell outer membrane//membrane part//cytoplasmic part	KOG1215	Low-density lipoprotein receptors containing Ca2+-binding EGF-like domains
comp102316_c0	83.4029	14.0486	2.5697	2.6725e-14	1.8232e-12	1242	--	--	--	--	--	--	--	--	--	--	--	--	--	--	--	--	--	--	--	--	PF03718//PF10410	Glycosyl hydrolase family 49//DnaB-helicase binding domain of primase	--	--	GO:0004553//GO:0016779	hydrolase activity, hydrolyzing O-glycosyl compounds//nucleotidyltransferase activity	--	--	--	--
comp102334_c2	90.4143	32.0205	1.4976	1.2716e-08	5.9727e-07	4986	328706478	XP_001944379.2	939	2.24415e-108	PREDICTED: choline transporter-like protein 1-like [Acyrthosiphon pisum]	--	--	--	--	--	api:100160566	938	2.94518e-108	--	--	--	Q6IR74	755	7.72754e-84	Choline transporter-like protein 1	PF04159	NB glycoprotein	--	--	--	--	GO:0016021	integral to membrane	KOG1362	Choline transporter-like protein
comp102417_c0	3.06314	237.01	-6.2738	6.9002e-56	1.4375e-53	477	--	--	--	--	--	--	--	--	--	--	--	--	--	--	--	--	--	--	--	--	PF11883	Domain of unknown function (DUF3403)	--	--	GO:0004674	protein serine/threonine kinase activity	--	--	--	--
comp102417_c1	0.105625	22.829	-7.7558	2.7826e-06	0.00010012	269	321451499	EFX63131.1	173	2.29874e-13	hypothetical protein DAPPUDRAFT_346967 [Daphnia pulex]	--	--	--	--	--	--	--	--	--	--	--	Q25158	152	1.41114e-11	Compound eye opsin BCRH2	--	--	--	--	--	--	--	--	--	--
comp102448_c0	90.7322	13.2222	2.7787	1.4411e-16	1.1102e-14	9481	345494791	XP_001604297.2	263	6.92533e-20	PREDICTED: hypothetical protein LOC100120686 [Nasonia vitripennis]	--	--	--	--	--	nvi:100120686	263	7.247e-20	--	--	--	--	--	--	--	PF11045//PF01607//PF02285	Putative inner membrane protein of Enterobacteriaceae//Chitin binding Peritrophin-A domain//Cytochrome oxidase c subunit VIII	GO:0006030	chitin metabolic process	GO:0008061//GO:0004129	chitin binding//cytochrome-c oxidase activity	GO:0005576//GO:0016021	extracellular region//integral to membrane	KOG2352	Predicted spermine/spermidine synthase
comp102455_c2	7.81628	36.359	-2.2178	1.7581e-05	0.00055934	2154	383857948	XP_003704465.1	734	3.35105e-81	PREDICTED: biotin--protein ligase-like [Megachile rotundata]	--	--	--	--	--	nvi:100120765	713	2.75705e-78	K01942	biotin--protein ligase [EC:6.3.4.9 6.3.4.10 6.3.4.11 6.3.4.15]	http://www.genome.jp/dbget-bin/www_bget?ko:K01942	P50747	605	4.88001e-66	Biotin--protein ligase	PF02237//PF03099	Biotin protein ligase C terminal domain//Biotin/lipoate A/B protein ligase family	GO:0006464	cellular protein modification process	GO:0003824	catalytic activity	--	--	KOG1536	Biotin holocarboxylase synthetase/biotin-protein ligase
comp102484_c0	3.16876	35.9499	-3.504	4.341e-08	1.9424e-06	1483	--	--	--	--	--	--	--	--	--	--	--	--	--	--	--	--	--	--	--	--	--	--	--	--	--	--	--	--	--	--
comp102494_c0	25.9838	78.0296	-1.5864	7.8023e-07	3.0663e-05	4254	--	--	--	--	--	--	--	--	--	--	--	--	--	--	--	--	--	--	--	--	PF03542//PF10473//PF00727//PF04206//PF06971//PF02183//PF07851//PF04508//PF04636//PF00328//PF06008//PF01920	Tuberin//Leucine-rich repeats of kinetochore protein Cenp-F/LEK1//Interleukin 4//Tetrahydromethanopterin S-methyltransferase, subunit E//Putative DNA-binding protein N-terminus//Homeobox associated leucine zipper//TMPIT-like protein//Viral A-type inclusion protein repeat//PA26 p53-induced protein (sestrin)//Histidine phosphatase superfamily (branch 2)//Laminin Domain I//Prefoldin subunit	GO:0006355//GO:0043547//GO:0007050//GO:0030334//GO:0030155//GO:0006814//GO:0006457//GO:0045892//GO:0045995//GO:0016032//GO:0051775//GO:0006955	regulation of transcription, DNA-dependent//positive regulation of GTPase activity//cell cycle arrest//regulation of cell migration//regulation of cell adhesion//sodium ion transport//protein folding//negative regulation of transcription, DNA-dependent//regulation of embryonic development//viral reproduction//response to redox state//immune response	GO:0003677//GO:0008083//GO:0045502//GO:0003993//GO:0005102//GO:0005136//GO:0042803//GO:0051082//GO:0030269//GO:0008134//GO:0005096	DNA binding//growth factor activity//dynein binding//acid phosphatase activity//receptor binding//interleukin-4 receptor binding//protein homodimerization activity//unfolded protein binding//tetrahydromethanopterin S-methyltransferase activity//transcription factor binding//GTPase activator activity	GO:0005606//GO:0005737//GO:0016272//GO:0012506//GO:0016021//GO:0005576//GO:0005634	laminin-1 complex//cytoplasm//prefoldin complex//vesicle membrane//integral to membrane//extracellular region//nucleus	KOG4701	Chitinase
comp102518_c0	55.2357	8.78037	2.6532	2.9984e-10	1.5873e-08	3866	--	--	--	--	--	--	--	--	--	--	--	--	--	--	--	--	--	--	--	--	PF02453//PF03558	Reticulon//TBSV core protein P21/P22	--	--	--	--	GO:0005783//GO:0019028	endoplasmic reticulum//viral capsid	--	--
comp102521_c4	24.2938	1.34288	4.1772	5.9358e-07	2.3543e-05	1190	--	--	--	--	--	--	--	--	--	--	--	--	--	--	--	--	--	--	--	--	PF00313	'Cold-shock' DNA-binding domain	GO:0006355	regulation of transcription, DNA-dependent	GO:0003677	DNA binding	--	--	--	--
comp102527_c0	131.731	317.704	-1.2701	9.3447e-17	7.3005e-15	5197	347964533	EGK96607.1	2548	0	AGAP000801-PB [Anopheles gambiae str. PEST]	325297075	NM_001204614.1	72	9.18948e-27	Aplysia californica glutamate receptor subunit protein GluR7 (LOC100533316), mRNA gi|31074388|gb|AY289945.1| Aplysia californica glutamate receptor subunit protein GluR7 mRNA, complete cds	tca:663783	2511	0	--	--	--	Q13002	1718	0	Glutamate receptor, ionotropic kainate 2	PF00497//PF00060//PF10613	Bacterial extracellular solute-binding proteins, family 3//Ligand-gated ion channel//Ligated ion channel L-glutamate- and glycine-binding site	GO:0006810	transport	GO:0005230//GO:0004872//GO:0005234//GO:0004970//GO:0005215	extracellular ligand-gated ion channel activity//receptor activity//extracellular-glutamate-gated ion channel activity//ionotropic glutamate receptor activity//transporter activity	GO:0016020//GO:0030288//GO:0045202	membrane//outer membrane-bounded periplasmic space//synapse	KOG1052	Glutamate-gated kainate-type ion channel receptor subunit GluR5 and related subunits
comp102532_c0	198.721	93.9499	1.0808	2.4054e-11	1.3687e-09	1658	--	--	--	--	--	--	--	--	--	--	--	--	--	--	--	--	--	--	--	--	--	--	--	--	--	--	--	--	--	--
comp102556_c3	0.950628	35.2248	-5.2116	1.484e-09	7.4587e-08	816	--	--	--	--	--	--	--	--	--	--	--	--	--	--	--	--	--	--	--	--	PF00487//PF04799//PF02403	Fatty acid desaturase//fzo-like conserved region//Seryl-tRNA synthetase N-terminal domain	GO:0006184//GO:0006434//GO:0008053//GO:0006629	GTP catabolic process//seryl-tRNA aminoacylation//mitochondrial fusion//lipid metabolic process	GO:0005524//GO:0004828//GO:0003924//GO:0000166	ATP binding//serine-tRNA ligase activity//GTPase activity//nucleotide binding	GO:0005741//GO:0005737//GO:0016021	mitochondrial outer membrane//cytoplasm//integral to membrane	--	--
comp102560_c1	57.9693	121.479	-1.0673	1.0183e-05	0.0003393	4125	383849250	XP_003700258.1	2401	0	PREDICTED: probable phosphorylase b kinase regulatory subunit alpha-like isoform 1 [Megachile rotundata]	194769329	XM_001966721.1	65	5.66859e-23	Drosophila ananassae GF19112 (Dana\GF19112), mRNA	nvi:100121239	2363	0	K07190	phosphorylase kinase alpha/beta subunit	http://www.genome.jp/dbget-bin/www_bget?ko:K07190	Q9W391	2263	0	Probable phosphorylase b kinase regulatory subunit alpha	PF01502//PF00723	Phosphoribosyl-AMP cyclohydrolase//Glycosyl hydrolases family 15	GO:0000105//GO:0005976	histidine biosynthetic process//polysaccharide metabolic process	GO:0004553//GO:0004635	hydrolase activity, hydrolyzing O-glycosyl compounds//phosphoribosyl-AMP cyclohydrolase activity	--	--	KOG3635	Phosphorylase kinase
comp102585_c0	24.822	1.96267	3.6607	1.2289e-06	4.6917e-05	1177	--	--	--	--	--	--	--	--	--	--	--	--	--	--	--	--	--	--	--	--	--	--	--	--	--	--	--	--	--	--
comp102592_c0	32.2157	79.2299	-1.2983	2.3477e-05	0.00073012	4117	270007486	EFA03934.1	1480	0	hypothetical protein TcasGA2_TC014074 [Tribolium castaneum]	--	--	--	--	--	tca:654871	1522	0	--	--	--	O61585	408	1.58192e-39	Katanin p80 WD40-containing subunit B1	PF01789//PF05270//PF01035//PF00400	PsbP//Alpha-L-arabinofuranosidase B (ABFB)//6-O-methylguanine DNA methyltransferase, DNA binding domain//WD domain, G-beta repeat	GO:0006281//GO:0046373//GO:0015979	DNA repair//L-arabinose metabolic process//photosynthesis	GO:0046556//GO:0003824//GO:0005515//GO:0005509	alpha-N-arabinofuranosidase activity//catalytic activity//protein binding//calcium ion binding	GO:0009523//GO:0019898//GO:0009654	photosystem II//extrinsic to membrane//oxygen evolving complex	KOG0267	Microtubule severing protein katanin p80 subunit B (contains WD40 repeats)
comp102595_c0	141.374	25.4114	2.476	2.5058e-22	2.5756e-20	4487	--	--	--	--	--	--	--	--	--	--	--	--	--	--	--	--	--	--	--	--	PF02740	Colipase, C-terminal domain	GO:0016042//GO:0007586	lipid catabolic process//digestion	GO:0008047	enzyme activator activity	GO:0005576	extracellular region	--	--
comp102595_c1	204.694	1.13628	7.493	1.0872e-47	2.0451e-45	331	--	--	--	--	--	--	--	--	--	--	--	--	--	--	--	--	--	--	--	--	--	--	--	--	--	--	--	--	--	--
comp102601_c0	2283.02	9.60676	7.8927	0	0	1731	--	--	--	--	--	--	--	--	--	--	aga:AgaP_AGAP006369	169	4.22715e-10	--	--	--	--	--	--	--	PF00379	Insect cuticle protein	--	--	GO:0042302	structural constituent of cuticle	--	--	KOG4462	WASP-interacting protein VRP1/WIP, contains WH2 domain
comp102602_c0	632.48	206.909	1.612	2.156e-56	4.5904e-54	3485	555902	AAA50834.1	363	5.57448e-37	BTB-II protein domain, partial [Drosophila melanogaster]	--	--	--	--	--	dgr:Dgri_GH20847	348	7.9625e-35	--	--	--	Q7KRI2	343	3.7087e-35	Longitudinals lacking protein-like	PF06652//PF08015//PF04625//PF00096//PF00651//PF09726	Methuselah N-terminus//Fungal mating-type pheromone//DEC-1 protein, N-terminal region//Zinc finger, C2H2 type//BTB/POZ domain//Transmembrane protein	GO:0007304//GO:0006950	chorion-containing eggshell formation//response to stress	GO:0000772//GO:0004930//GO:0005213//GO:0005515//GO:0008270	mating pheromone activity//G-protein coupled receptor activity//structural constituent of chorion//protein binding//zinc ion binding	GO:0016020//GO:0005622//GO:0042600//GO:0016021//GO:0005576	membrane//intracellular//chorion//integral to membrane//extracellular region	KOG1721	FOG: Zn-finger
comp102603_c0	31.4753	126.334	-2.005	7.6758e-14	5.1106e-12	2522	158285241	EAA04222.4	701	4.59245e-79	AGAP007667-PA [Anopheles gambiae str. PEST]	--	--	--	--	--	aga:AgaP_AGAP007667	701	4.91224e-79	--	--	--	A9ZSY2	660	8.85241e-75	Facilitated trehalose transporter Tret1	PF00083//PF07690	Sugar (and other) transporter//Major Facilitator Superfamily	GO:0055085	transmembrane transport	GO:0022857	transmembrane transporter activity	GO:0016021	integral to membrane	KOG0254	Predicted transporter (major facilitator superfamily)
comp102611_c0	95.8445	29.4721	1.7013	1.7332e-10	9.3409e-09	1779	--	--	--	--	--	--	--	--	--	--	--	--	--	--	--	--	--	--	--	--	--	--	--	--	--	--	--	--	--	--
comp102613_c0	11.0907	82.365	-2.8927	3.7879e-14	2.5706e-12	2082	307212561	EFN88284.1	1316	1.71223e-171	Cytochrome P450 18a1 [Harpegnathos saltator]	--	--	--	--	--	ame:410405	1316	2.49167e-171	K14985	cytochrome P450, family 18, subfamily A, polypeptide 1 (26-hydroxylase) [EC:1.14.-.-]	http://www.genome.jp/dbget-bin/www_bget?ko:K14985	Q95078	1250	1.68418e-162	Cytochrome P450 18a1	PF00067	Cytochrome P450	GO:0055114	oxidation-reduction process	GO:0009055//GO:0020037//GO:0016705//GO:0005506	electron carrier activity//heme binding//oxidoreductase activity, acting on paired donors, with incorporation or reduction of molecular oxygen//iron ion binding	--	--	KOG0156	Cytochrome P450 CYP2 subfamily
comp102647_c0	121.994	266.523	-1.1275	6.6381e-12	3.9033e-10	4512	241061254	EEC02018.1	676	2.07868e-76	conserved hypothetical protein [Ixodes scapularis]	--	--	--	--	--	isc:IscW_ISCW000901	676	2.22342e-76	--	--	--	P59722	603	9.03167e-69	Egl nine homolog 1	PF04280//PF00111//PF01445//PF03171	Tim44-like domain//2Fe-2S iron-sulfur cluster binding domain//Viral small hydrophobic protein//2OG-Fe(II) oxygenase superfamily	GO:0006886//GO:0055114	intracellular protein transport//oxidation-reduction process	GO:0009055//GO:0016706//GO:0015450//GO:0051536//GO:0016491	electron carrier activity//oxidoreductase activity, acting on paired donors, with incorporation or reduction of molecular oxygen, 2-oxoglutarate as one donor, and incorporation of one atom each of oxygen into both donors//P-P-bond-hydrolysis-driven protein transmembrane transporter activity//iron-sulfur cluster binding//oxidoreductase activity	GO:0016020//GO:0005744	membrane//mitochondrial inner membrane presequence translocase complex	--	--
comp102656_c0	3548.18	1680.79	1.0779	5.8472e-175	3.1912e-172	1324	--	--	--	--	--	--	--	--	--	--	--	--	--	--	--	--	--	--	--	--	--	--	--	--	--	--	--	--	--	--
comp102663_c0	535.919	1452.14	-1.4381	1.588e-86	4.9626e-84	15333	395484803	AFN66646.1	4414	0	glucan pattern-recognition lipoprotein [Fenneropenaeus chinensis]	--	--	--	--	--	tca:660397	1347	7.69521e-146	--	--	--	P81182	137	4.18867e-06	Beta-1,3-glucan-binding protein	PF06448//PF09172//PF01347//PF07945	Domain of Unknown Function (DUF1081)//Domain of unknown function (DUF1943)//Lipoprotein amino terminal region//Janus-atracotoxin	GO:0006869//GO:0009405	lipid transport//pathogenesis	GO:0005319	lipid transporter activity	GO:0005576	extracellular region	KOG4338	Predicted lipoprotein
comp102667_c0	469.831	135.837	1.7903	2.3851e-48	4.5306e-46	13318	260822114	EEN62458.1	414	3.45323e-37	hypothetical protein BRAFLDRAFT_118535 [Branchiostoma floridae]	--	--	--	--	--	bfo:BRAFLDRAFT_118535	414	3.69369e-37	--	--	--	Q9NZJ4	139	2.53346e-06	Sacsin	PF03824//PF02518//PF12567//PF00802	High-affinity nickel-transport protein//Histidine kinase-, DNA gyrase B-, and HSP90-like ATPase//Leukocyte receptor CD45//Pneumovirus attachment glycoprotein G	GO:0055085//GO:0050852//GO:0030001//GO:0019062	transmembrane transport//T cell receptor signaling pathway//metal ion transport//viral attachment to host cell	GO:0005524//GO:0004725//GO:0046872	ATP binding//protein tyrosine phosphatase activity//metal ion binding	GO:0055036//GO:0016021//GO:0033644	virion membrane//integral to membrane//host cell membrane	--	--
comp102672_c0	41.3914	12.1892	1.7637	1.7499e-05	0.00055718	2015	321478070	EFX89028.1	1217	1.25889e-157	hypothetical protein DAPPUDRAFT_310889 [Daphnia pulex]	--	--	--	--	--	xtr:100485536	1189	1.40604e-153	K01556	kynureninase [EC:3.7.1.3]	http://www.genome.jp/dbget-bin/www_bget?ko:K01556	A7SCH8	1068	1.25529e-136	Kynureninase	PF00266	Aminotransferase class-V	GO:0008152	metabolic process	--	--	--	--	--	--
comp102673_c0	53.4464	115.691	-1.1141	7.6279e-06	0.00025725	2872	321477119	EFX88078.1	1446	0	hypothetical protein DAPPUDRAFT_42388 [Daphnia pulex]	--	--	--	--	--	oaa:100082418	1297	1.08289e-163	K01081	5'-nucleotidase [EC:3.1.3.5]	http://www.genome.jp/dbget-bin/www_bget?ko:K01081	Q05927	1271	1.02624e-161	5&apos;-nucleotidase	PF02872//PF00149	5'-nucleotidase, C-terminal domain//Calcineurin-like phosphoesterase	GO:0009166	nucleotide catabolic process	GO:0016787	hydrolase activity	--	--	--	--
comp102680_c0	634.026	308.741	1.0381	5.1672e-31	6.8337e-29	4393	350399770	XP_003485633.1	1320	8.20771e-161	PREDICTED: laccase-1-like [Bombus impatiens]	--	--	--	--	--	ame:724890	1270	1.19448e-153	--	--	--	Q8RYM9	403	3.74667e-39	Laccase-2	PF00379//PF07731//PF03971//PF00394//PF07732	Insect cuticle protein//Multicopper oxidase//Monomeric isocitrate dehydrogenase//Multicopper oxidase//Multicopper oxidase	GO:0006099//GO:0055114	tricarboxylic acid cycle//oxidation-reduction process	GO:0042302//GO:0004450//GO:0005507//GO:0016491	structural constituent of cuticle//isocitrate dehydrogenase (NADP+) activity//copper ion binding//oxidoreductase activity	--	--	KOG1263	Multicopper oxidases
comp102694_c0	456.274	53.6987	3.0869	2.681e-84	8.1163e-82	2800	--	--	--	--	--	--	--	--	--	--	--	--	--	--	--	--	--	--	--	--	PF02326	Plant ATP synthase F0	GO:0015986	ATP synthesis coupled proton transport	GO:0015078	hydrogen ion transmembrane transporter activity	GO:0000276	mitochondrial proton-transporting ATP synthase complex, coupling factor F(o)	--	--
comp102713_c0	110.062	29739.5	-8.0779	0	0	1380	374842188	AEL33282.2	1764	0	opsin protein [Charybdis japonica]	374842187	HQ856837.2	961	0	Charybdis japonica opsin protein mRNA, complete cds	aag:AaeL_AAEL006259	852	2.95329e-107	--	--	--	Q25158	1713	0	Compound eye opsin BCRH2	PF00001	7 transmembrane receptor (rhodopsin family)	GO:0007186	G-protein coupled receptor signaling pathway	--	--	GO:0016021	integral to membrane	KOG3656	FOG: 7 transmembrane receptor
comp102718_c2	244.341	114.041	1.0993	6.3839e-14	4.2725e-12	1410	345497598	XP_001601392.2	691	8.19076e-84	PREDICTED: gamma-glutamyl hydrolase A-like [Nasonia vitripennis]	--	--	--	--	--	nvi:100117051	688	2.3662e-83	K01307	gamma-glutamyl hydrolase [EC:3.4.19.9]	http://www.genome.jp/dbget-bin/www_bget?ko:K01307	Q62867	520	9.77919e-60	Gamma-glutamyl hydrolase	PF07722	Peptidase C26	GO:0006541	glutamine metabolic process	GO:0016787	hydrolase activity	--	--	--	--
comp102721_c1	45.7358	113.008	-1.305	3.919e-07	1.5902e-05	2187	321458552	EFX69618.1	558	1.61746e-60	hypothetical protein DAPPUDRAFT_328903 [Daphnia pulex]	--	--	--	--	--	phu:Phum_PHUM440260	545	2.00578e-58	--	--	--	P15364	279	2.91422e-25	Protein amalgam	PF00041//PF02480//PF05790	Fibronectin type III domain//Alphaherpesvirus glycoprotein E//Immunoglobulin C2-set domain	GO:0007155	cell adhesion	GO:0005515	protein binding	GO:0016020//GO:0016021	membrane//integral to membrane	KOG3510	FOG: Immunoglobulin C-2 Type/fibronectin type III domains
comp102755_c2	45.6302	94.6214	-1.0522	0.0001206	0.0033287	4757	242008992	EEB12539.1	1539	0	Rho GTPase regulating protein, putative [Pediculus humanus corporis]	--	--	--	--	--	phu:Phum_PHUM189850	1555	0	--	--	--	Q6IFT4	796	9.67625e-86	Rho GTPase-activating protein 20	PF05039//PF00621//PF00620//PF00788//PF05433	Agouti protein//RhoGEF domain//RhoGAP domain//Ras association (RalGDS/AF-6) domain//Glycine zipper 2TM domain	GO:0007165//GO:0035023//GO:0009755	signal transduction//regulation of Rho protein signal transduction//hormone-mediated signaling pathway	GO:0005089	Rho guanyl-nucleotide exchange factor activity	GO:0019867//GO:0005622//GO:0005576	outer membrane//intracellular//extracellular region	KOG4270	GTPase-activator protein
comp102765_c0	15518.3	5.88801	11.364	0	0	325	--	--	--	--	--	--	--	--	--	--	--	--	--	--	--	--	--	--	--	--	--	--	--	--	--	--	--	--	--	--
comp102771_c3	25.4673	64.7661	-1.3466	8.0617e-05	0.0023072	1141	322786613	EFZ13008.1	647	2.01769e-73	hypothetical protein SINV_12136 [Solenopsis invicta]	--	--	--	--	--	tca:663860	636	6.36721e-74	--	--	--	P27546	320	2.66107e-30	Microtubule-associated protein 4	PF00418	Tau and MAP protein, tubulin-binding repeat	--	--	GO:0015631	tubulin binding	--	--	KOG2418	Microtubule-associated protein TAU
comp102776_c0	3.06314	26.2378	-3.0986	9.6923e-06	0.00032358	1237	288188856	ADC42878.1	447	8.63205e-48	serine proteinase inhibitor 7 [Penaeus monodon]	--	--	--	--	--	dme:Dmel_CG9456	358	1.58777e-35	K13963	serpin B	http://www.genome.jp/dbget-bin/www_bget?ko:K13963	Q9CQV3	305	1.75201e-29	Serpin B11	--	--	--	--	--	--	--	--	KOG2392	Serpin
comp102810_c0	6.97022	35.5347	-2.35	1.0549e-05	0.00034969	2014	157110394	EAT42980.1	343	3.39504e-31	conserved hypothetical protein [Aedes aegypti]	--	--	--	--	--	aag:AaeL_AAEL005543	343	3.63144e-31	--	--	--	Q09225	264	2.15508e-22	Nose resistant to fluoxetine protein 6	PF01757	Acyltransferase family	--	--	GO:0016747	transferase activity, transferring acyl groups other than amino-acyl groups	--	--	--	--
comp102829_c0	24.3995	4.95833	2.2989	0.00010645	0.0029675	3229	351710075	EHB12994.1	657	1.76871e-69	Inter-alpha-trypsin inhibitor heavy chain H3 [Heterocephalus glaber]	--	--	--	--	--	mmu:209378	654	8.98912e-69	--	--	--	Q8BJD1	654	7.18209e-70	Inter-alpha-trypsin inhibitor heavy chain H5	PF00037//PF08496//PF06668//PF00092//PF04811	4Fe-4S binding domain//Peptidase family S49 N-terminal//Inter-alpha-trypsin inhibitor heavy chain C-terminus//von Willebrand factor type A domain//Sec23/Sec24 trunk domain	GO:0006886//GO:0006888//GO:0030212	intracellular protein transport//ER to Golgi vesicle-mediated transport//hyaluronan metabolic process	GO:0004252//GO:0009055//GO:0004867//GO:0051536//GO:0005515	serine-type endopeptidase activity//electron carrier activity//serine-type endopeptidase inhibitor activity//iron-sulfur cluster binding//protein binding	GO:0030127//GO:0005886	COPII vesicle coat//plasma membrane	KOG0600	Cdc2-related protein kinase
comp102841_c0	78.9022	16.3212	2.2733	4.3628e-12	2.5969e-10	4714	--	--	--	--	--	--	--	--	--	--	rno:282819	165	7.00611e-10	K09565	peptidyl-prolyl isomerase F (cyclophilin F) [EC:5.2.1.8]	http://www.genome.jp/dbget-bin/www_bget?ko:K09565	P29117	165	5.59771e-11	Peptidyl-prolyl cis-trans isomerase F, mitochondrial	PF07810	TMC domain	--	--	--	--	GO:0016021	integral to membrane	KOG0865	Cyclophilin type peptidyl-prolyl cis-trans isomerase
comp102843_c0	31.788	6.6111	2.2655	1.1505e-05	0.00037911	2931	118026887	CAK26782.1	1554	0	TPA: transposase domain-containing protein [Danio rerio]	--	--	--	--	--	cin:100187035	1403	5.43444e-179	--	--	--	--	--	--	--	PF03387	Herpesvirus UL46 protein	GO:0006355	regulation of transcription, DNA-dependent	--	--	--	--	--	--
comp102844_c0	141.155	42.2491	1.7403	3.7711e-15	2.7011e-13	2552	--	--	--	--	--	--	--	--	--	--	--	--	--	--	--	--	--	--	--	--	PF06221	Putative zinc finger motif, C2HC5-type	GO:0006355	regulation of transcription, DNA-dependent	GO:0008270	zinc ion binding	GO:0005634	nucleus	--	--
comp102867_c6	363.865	868.467	-1.2551	3.6046e-42	6.0996e-40	471	--	--	--	--	--	--	--	--	--	--	--	--	--	--	--	--	--	--	--	--	--	--	--	--	--	--	--	--	--	--
comp102887_c0	2.42938	40.4403	-4.0571	8.7232e-10	4.4772e-08	210	--	--	--	--	--	--	--	--	--	--	--	--	--	--	--	--	--	--	--	--	PF03368	Double stranded RNA binding domain	--	--	GO:0016891	endoribonuclease activity, producing 5'-phosphomonoesters	--	--	--	--
comp102922_c0	32.9551	175.507	-2.413	2.4147e-23	2.5826e-21	5427	340721053	XP_003398941.1	6311	0	PREDICTED: kinesin-like protein unc-104-like isoform 1 [Bombus terrestris]	383792143	NM_004321.6	35	3.55148e-06	Homo sapiens kinesin family member 1A (KIF1A), transcript variant 2, mRNA	ame:413837	6255	0	K10392	kinesin family member 1/13/14	http://www.genome.jp/dbget-bin/www_bget?ko:K10392	Q17BU3	5791	0	Kinesin-like protein unc-104	PF00225//PF00498//PF00169	Kinesin motor domain//FHA domain//PH domain	GO:0007018	microtubule-based movement	GO:0005524//GO:0005515//GO:0003777//GO:0005543	ATP binding//protein binding//microtubule motor activity//phospholipid binding	--	--	KOG0245	Kinesin-like protein
comp102925_c0	308.518	54.5994	2.4984	3.4854e-47	6.4622e-45	1229	--	--	--	--	--	--	--	--	--	--	--	--	--	--	--	--	--	--	--	--	PF02660	Domain of unknown function (DUF205)	--	--	--	--	GO:0005886	plasma membrane	--	--
comp102946_c1	14.7369	0	4.8814	6.0452e-05	0.0017635	375	--	--	--	--	--	--	--	--	--	--	--	--	--	--	--	--	--	--	--	--	--	--	--	--	--	--	--	--	--	--
comp102981_c2	31.4838	6.921	2.1856	1.9027e-05	0.00060088	1149	--	--	--	--	--	--	--	--	--	--	--	--	--	--	--	--	--	--	--	--	--	--	--	--	--	--	--	--	--	--
comp103005_c0	398.107	75.9223	2.3906	1.2556e-57	2.7181e-55	11388	350413330	XP_003489961.1	11947	0	PREDICTED: hypothetical protein LOC100747564 [Bombus impatiens]	--	--	--	--	--	nvi:100122612	11875	0	--	--	--	P10079	1053	6.92979e-118	Fibropellin-1	PF01098//PF00008//PF00748//PF07645//PF00754//PF05051	Cell cycle protein//EGF-like domain//Calpain inhibitor//Calcium-binding EGF domain//F5/8 type C domain//Cytochrome C oxidase copper chaperone (COX17)	GO:0006825//GO:0007155//GO:0007049	copper ion transport//cell adhesion//cell cycle	GO:0010859//GO:0005515//GO:0005509//GO:0005507//GO:0016531	calcium-dependent cysteine-type endopeptidase inhibitor activity//protein binding//calcium ion binding//copper ion binding//copper chaperone activity	GO:0005758//GO:0016021	mitochondrial intermembrane space//integral to membrane	KOG1217	Fibrillins and related proteins containing Ca2+-binding EGF-like domains
comp103008_c0	38.342	86.4608	-1.1731	5.1434e-05	0.0015214	3863	383859393	XP_003705179.1	852	1.08312e-90	PREDICTED: neurogenic locus Notch protein-like [Megachile rotundata]	117670123	DQ917572.1	665	0	Parhyale hawaiensis notch protein mRNA, complete cds	ame:413289	2005	0	K02599	Notch	http://www.genome.jp/dbget-bin/www_bget?ko:K02599	P07207	1177	8.21344e-133	Neurogenic locus Notch protein	PF03418//PF00008//PF12798//PF07645//PF02067	Germination protease//EGF-like domain//4Fe-4S binding domain//Calcium-binding EGF domain//Metallothionein family 5	GO:0006508//GO:0009847	proteolysis//spore germination	GO:0009055//GO:0046872//GO:0005515//GO:0008233//GO:0005509//GO:0051536	electron carrier activity//metal ion binding//protein binding//peptidase activity//calcium ion binding//iron-sulfur cluster binding	--	--	KOG1217	Fibrillins and related proteins containing Ca2+-binding EGF-like domains
comp103021_c0	240.338	66.0077	1.8644	7.8612e-27	9.3442e-25	5108	242010238	EEB13139.1	1030	1.45311e-123	cutilin-1 precursor, putative [Pediculus humanus corporis]	--	--	--	--	--	phu:Phum_PHUM226090	1030	1.55429e-123	--	--	--	Q03755	253	3.31845e-21	Cuticlin-1	PF03188	Eukaryotic cytochrome b561	--	--	--	--	GO:0016021	integral to membrane	--	--
comp103025_c0	59.5284	8.57377	2.7956	1.9279e-11	1.1019e-09	5181	321462732	EFX73753.1	1404	5.11763e-176	hypothetical protein DAPPUDRAFT_215456 [Daphnia pulex]	291242458	XM_002741079.1	94	5.39772e-39	PREDICTED: Saccoglossus kowalevskii cyclin-dependent kinase 9 (CDC2-related kinase)-like (LOC100378843), partial mRNA	ame:412560	1395	1.18201e-174	K02211	cyclin-dependent kinase 9 [EC:2.7.11.22]	http://www.genome.jp/dbget-bin/www_bget?ko:K02211	P50750	1368	4.41161e-172	Cyclin-dependent kinase 9	PF01163//PF07714//PF00069	RIO1 family//Protein tyrosine kinase//Protein kinase domain	GO:0006468	protein phosphorylation	GO:0005524//GO:0004672//GO:0003824	ATP binding//protein kinase activity//catalytic activity	--	--	KOG0669	Cyclin T-dependent kinase CDK9
comp103047_c0	460.258	92.0389	2.3221	2.7504e-64	6.6197e-62	6395	270013391	EFA09839.1	184	8.43353e-11	hypothetical protein TcasGA2_TC011986 [Tribolium castaneum]	--	--	--	--	--	dpo:Dpse_GA26108	141	9.06596e-06	--	--	--	--	--	--	--	PF00954//PF00008//PF01106//PF01679//PF02067//PF02300	S-locus glycoprotein family//EGF-like domain//NifU-like domain//Proteolipid membrane potential modulator//Metallothionein family 5//Fumarate reductase subunit C	GO:0016226//GO:0048544	iron-sulfur cluster assembly//recognition of pollen	GO:0046872//GO:0005515//GO:0005506//GO:0051536	metal ion binding//protein binding//iron ion binding//iron-sulfur cluster binding	GO:0016020//GO:0016021	membrane//integral to membrane	KOG1217	Fibrillins and related proteins containing Ca2+-binding EGF-like domains
comp103051_c0	41.9333	123.546	-1.5589	8.6978e-10	4.47e-08	5011	350411865	XP_003489474.1	2489	0	PREDICTED: LOW QUALITY PROTEIN: DNA ligase 1-like [Bombus impatiens]	345784853	XM_003432563.1	126	8.49021e-57	PREDICTED: Canis lupus familiaris ligase I, DNA, ATP-dependent (LIG1), mRNA	dre:556995	2451	0	K10747	DNA ligase 1 [EC:6.5.1.1]	http://www.genome.jp/dbget-bin/www_bget?ko:K10747	P51892	2416	0	DNA ligase 1	PF04675//PF01039//PF05470//PF04679//PF01068	DNA ligase N terminus//Carboxyl transferase domain//Eukaryotic translation initiation factor 3 subunit 8 N-terminus//ATP dependent DNA ligase C terminal region//ATP dependent DNA ligase domain	GO:0006281//GO:0006413//GO:0006310	DNA repair//translational initiation//DNA recombination	GO:0003677//GO:0005524//GO:0003910//GO:0016874//GO:0003743	DNA binding//ATP binding//DNA ligase (ATP) activity//ligase activity//translation initiation factor activity	GO:0005852	eukaryotic translation initiation factor 3 complex	KOG0967	ATP-dependent DNA ligase I
comp103071_c0	2.21813	201.994	-6.5088	1.4099e-47	2.6393e-45	422	--	--	--	--	--	--	--	--	--	--	--	--	--	--	--	--	--	--	--	--	--	--	--	--	--	--	--	--	--	--
comp103084_c0	87.8803	0.516492	7.4106	1.4633e-21	1.4804e-19	1232	--	--	--	--	--	--	--	--	--	--	--	--	--	--	--	--	--	--	--	--	PF08534	Redoxin	--	--	GO:0016491	oxidoreductase activity	--	--	--	--
comp103114_c1	190.741	73.3419	1.3789	6.017e-15	4.2625e-13	4456	125807786	XP_001333236.1	2020	0	PREDICTED: hypothetical protein LOC793474 [Danio rerio]	--	--	--	--	--	dre:793474	2020	0	--	--	--	Q98989	757	6.19108e-84	Stonustoxin subunit alpha	PF00437//PF01926//PF03193//PF10662//PF00735//PF00448//PF00041//PF04548//PF01580//PF00350	Type II/IV secretion system protein//GTPase of unknown function//Protein of unknown function, DUF258//Ethanolamine utilisation - propanediol utilisation//Septin//SRP54-type protein, GTPase domain//Fibronectin type III domain//AIG1 family//FtsK/SpoIIIE family//Dynamin family	GO:0006810//GO:0007059//GO:0006614//GO:0051301//GO:0007049//GO:0006576	transport//chromosome segregation//SRP-dependent cotranslational protein targeting to membrane//cell division//cell cycle//cellular biogenic amine metabolic process	GO:0003677//GO:0005524//GO:0003924//GO:0005515//GO:0000166//GO:0005525	DNA binding//ATP binding//GTPase activity//protein binding//nucleotide binding//GTP binding	GO:0005622//GO:0016021	intracellular//integral to membrane	KOG0613	Projectin/twitchin and related proteins
comp103118_c0	91.8888	33.9852	1.435	2.5582e-08	1.169e-06	4681	307175249	EFN65295.1	254	2.97165e-20	hypothetical protein EAG_07230 [Camponotus floridanus]	--	--	--	--	--	ame:724468	253	1.38579e-19	--	--	--	Q7Z5N4	138	9.05098e-07	Protein sidekick-1	--	--	--	--	--	--	--	--	KOG3515	Predicted transmembrane protein of the immunoglobulin family of cell adhesion molecules
comp103129_c2	49.3302	137.513	-1.479	5.5106e-10	2.8586e-08	2154	--	--	--	--	--	--	--	--	--	--	--	--	--	--	--	--	--	--	--	--	--	--	--	--	--	--	--	--	--	--
comp103178_c0	121.442	47.9491	1.3407	1.0329e-09	5.2528e-08	1792	--	--	--	--	--	--	--	--	--	--	--	--	--	--	--	--	--	--	--	--	--	--	--	--	--	--	--	--	--	--
comp103190_c2	17.6394	49.7899	-1.497	0.00016366	0.0043828	1822	390344673	XP_003726178.1	960	1.72798e-119	PREDICTED: glucosylceramidase-like [Strongylocentrotus purpuratus]	--	--	--	--	--	dre:559072	956	7.49598e-119	--	--	--	Q5R8E3	891	3.7604e-110	Glucosylceramidase	PF06964//PF03311//PF02055	Alpha-L-arabinofuranosidase C-terminus//Cornichon protein//O-Glycosyl hydrolase family 30	GO:0006665//GO:0046373//GO:0035556//GO:0007040	sphingolipid metabolic process//L-arabinose metabolic process//intracellular signal transduction//lysosome organization	GO:0046556//GO:0004348	alpha-N-arabinofuranosidase activity//glucosylceramidase activity	GO:0016020//GO:0005764	membrane//lysosome	KOG2566	Beta-glucocerebrosidase
comp103192_c1	43.3877	92.5162	-1.0924	8.4073e-05	0.0023955	4569	345487872	XP_003425778.1	2023	0	PREDICTED: LOW QUALITY PROTEIN: glucose-6-phosphate 1-dehydrogenase [Nasonia vitripennis]	262306930	GQ888485.1	264	1.49535e-133	Libinia emarginata voucher LemMALA glucose phosphate dehydrogenase mRNA, partial cds	tca:662934	2017	0	--	--	--	P12646	1902	0	Glucose-6-phosphate 1-dehydrogenase	PF07127//PF00479//PF11093//PF02781	Late nodulin protein//Glucose-6-phosphate dehydrogenase, NAD binding domain//Mitochondrial export protein Som1//Glucose-6-phosphate dehydrogenase, C-terminal domain	GO:0006006//GO:0055114//GO:0009878	glucose metabolic process//oxidation-reduction process//nodule morphogenesis	GO:0050661//GO:0046872//GO:0004345	NADP binding//metal ion binding//glucose-6-phosphate dehydrogenase activity	GO:0042720	mitochondrial inner membrane peptidase complex	KOG0563	Glucose-6-phosphate 1-dehydrogenase
comp103194_c0	77.3178	11.776	2.7149	4.7267e-14	3.1909e-12	2990	242022444	EEB18912.1	387	1.53959e-35	furrowed, putative [Pediculus humanus corporis]	--	--	--	--	--	tca:100141585	518	2.27848e-51	--	--	--	Q7Z407	436	4.23943e-42	CUB and sushi domain-containing protein 3	PF02793//PF05410//PF00059	Hormone receptor domain//Porcine arterivirus-type cysteine proteinase alpha//Lectin C-type domain	--	--	GO:0030246//GO:0004197//GO:0004930	carbohydrate binding//cysteine-type endopeptidase activity//G-protein coupled receptor activity	GO:0016020	membrane	KOG4297	C-type lectin
comp103195_c1	32.8939	199.886	-2.6033	1.0164e-28	1.2913e-26	2989	--	--	--	--	--	--	--	--	--	--	--	--	--	--	--	--	--	--	--	--	PF01160	Vertebrate endogenous opioids neuropeptide	GO:0007218	neuropeptide signaling pathway	--	--	--	--	KOG0118	FOG: RRM domain
comp103207_c0	89.5703	185.421	-1.0497	7.8282e-08	3.416e-06	3668	242025122	EEB20237.1	398	4.04269e-38	Max-binding protein MNT, putative [Pediculus humanus corporis]	--	--	--	--	--	phu:Phum_PHUM607610	398	4.3242e-38	--	--	--	O08789	371	2.19662e-35	Max-binding protein MNT	PF01275//PF00432	Myelin proteolipid protein (PLP or lipophilin)//Prenyltransferase and squalene oxidase repeat	--	--	GO:0003824	catalytic activity	GO:0016021	integral to membrane	KOG2483	Upstream transcription factor 2/L-myc-2 protein
comp103207_c3	18.7168	2.37586	2.9778	0.00010577	0.0029507	739	--	--	--	--	--	--	--	--	--	--	--	--	--	--	--	--	--	--	--	--	--	--	--	--	--	--	--	--	--	--
comp103237_c5	45.8414	15.3915	1.5745	2.7629e-05	0.00084834	843	--	--	--	--	--	--	--	--	--	--	--	--	--	--	--	--	--	--	--	--	--	--	--	--	--	--	--	--	--	--
comp103259_c0	515.721	120.42	2.0985	4.6812e-64	1.1061e-61	3612	--	--	--	--	--	--	--	--	--	--	--	--	--	--	--	--	--	--	--	--	PF01529	DHHC zinc finger domain	--	--	GO:0008270	zinc ion binding	--	--	--	--
comp103275_c1	3.59866	24.2751	-2.7539	6.318e-05	0.0018366	2328	307205103	EFN83568.1	204	6.19912e-15	Growth arrest-specific protein 2 [Harpegnathos saltator]	--	--	--	--	--	nvi:100118628	199	6.44975e-14	--	--	--	--	--	--	--	PF02187	Growth-Arrest-Specific Protein 2 Domain	GO:0007050	cell cycle arrest	--	--	--	--	KOG2992	Nucleolar GTPase/ATPase p130
comp103288_c1	17.1081	57.0166	-1.7367	6.0065e-06	0.00020616	1961	383847194	XP_003699240.1	812	2.67543e-97	PREDICTED: uncharacterized protein LOC100882061 [Megachile rotundata]	--	--	--	--	--	ame:409396	804	5.77235e-96	--	--	--	--	--	--	--	PF00013	KH domain	--	--	GO:0003723	RNA binding	--	--	--	--
comp103298_c0	11.3019	70.4506	-2.64	2.8401e-11	1.5996e-09	2399	213513091	ACI33580.1	470	7.45362e-48	Solute carrier family 22 member 6 [Salmo salar]	--	--	--	--	--	nvi:100119124	464	6.58293e-47	--	--	--	Q80UJ1	440	5.75005e-45	Solute carrier family 22 member 20	PF00083//PF07690	Sugar (and other) transporter//Major Facilitator Superfamily	GO:0055085	transmembrane transport	GO:0022857	transmembrane transporter activity	GO:0016021	integral to membrane	KOG0255	Synaptic vesicle transporter SVOP and related transporters (major facilitator superfamily)
comp103313_c0	409.054	198.005	1.0468	8.0877e-21	7.8349e-19	7012	307173197	EFN64267.1	305	5.02323e-25	Uncharacterized protein CG31531 [Camponotus floridanus]	--	--	--	--	--	nvi:100123436	161	3.81203e-08	--	--	--	Q9UPQ0	263	3.22485e-21	LIM and calponin homology domains-containing protein 1	PF07647//PF03102//PF03739//PF02198//PF00859//PF07655//PF00412	SAM domain (Sterile alpha motif)//NeuB family//Predicted permease YjgP/YjgQ family//Sterile alpha motif (SAM)/Pointed domain//CTF/NF-I family transcription modulation region//Secretin N-terminal domain//LIM domain	GO:0016051//GO:0006355//GO:0006260//GO:0009297	carbohydrate biosynthetic process//regulation of transcription, DNA-dependent//DNA replication//pilus assembly	GO:0005515//GO:0008270//GO:0043565//GO:0003700	protein binding//zinc ion binding//sequence-specific DNA binding//sequence-specific DNA binding transcription factor activity	GO:0005634//GO:0019867//GO:0016021	nucleus//outer membrane//integral to membrane	KOG2058	Ypt/Rab GTPase activating protein
comp103317_c0	158.643	37.5645	2.0783	1.1961e-20	1.1444e-18	3676	321475532	EFX86494.1	2156	0	hypothetical protein DAPPUDRAFT_192774 [Daphnia pulex]	--	--	--	--	--	nvi:100124033	2180	0	--	--	--	P24706	137	7.38418e-08	Superoxide dismutase [Cu-Zn]	PF00080	Copper/zinc superoxide dismutase (SODC)	GO:0006801//GO:0055114	superoxide metabolic process//oxidation-reduction process	GO:0046872	metal ion binding	--	--	KOG0441	Cu2+/Zn2+ superoxide dismutase SOD1
comp103372_c0	21.3363	127.47	-2.5788	1.0463e-18	9.1318e-17	270	--	--	--	--	--	--	--	--	--	--	--	--	--	--	--	--	--	--	--	--	PF03793	PASTA domain	--	--	GO:0008658	penicillin binding	--	--	--	--
comp103393_c0	6131.7	6.19791	9.9503	0	0	247	220172369	ACL79887.1	153	1.14321e-11	cuticle protein [Rimicaris exoculata]	149675210	EF639839.1	192	7.51264e-95	Callinectes sapidus cuticle proprotein proCP5.2 mRNA, complete cds	--	--	--	--	--	--	P81585	182	1.14784e-17	Cuticle protein CP434	PF04319//PF08140	NifZ domain//Crustacean cuticle protein repeat	GO:0009399	nitrogen fixation	GO:0042302	structural constituent of cuticle	--	--	--	--
comp103398_c1	129.069	288.14	-1.1586	2.6308e-13	1.6962e-11	2890	321476737	EFX87697.1	1505	0	hypothetical protein DAPPUDRAFT_306563 [Daphnia pulex]	--	--	--	--	--	nvi:100119866	1404	0	K00815	tyrosine aminotransferase [EC:2.6.1.5]	http://www.genome.jp/dbget-bin/www_bget?ko:K00815	P17735	1218	1.41746e-155	Tyrosine aminotransferase	PF00155//PF01040//PF01212//PF00266//PF01053	Aminotransferase class I and II//UbiA prenyltransferase family//Beta-eliminating lyase//Aminotransferase class-V//Cys/Met metabolism PLP-dependent enzyme	GO:0009058//GO:0008152//GO:0006520	biosynthetic process//metabolic process//cellular amino acid metabolic process	GO:0016829//GO:0004659//GO:0016740//GO:0030170	lyase activity//prenyltransferase activity//transferase activity//pyridoxal phosphate binding	GO:0016021	integral to membrane	KOG0257	Kynurenine aminotransferase, glutamine transaminase K
comp103399_c0	32.6382	87.4504	-1.4219	1.6532e-06	6.1897e-05	6517	383857122	XP_003704055.1	1606	0	PREDICTED: tyramine beta-hydroxylase-like [Megachile rotundata]	--	--	--	--	--	nvi:100119029	1557	0	K00503	dopamine beta-monooxygenase [EC:1.14.17.1]	http://www.genome.jp/dbget-bin/www_bget?ko:K00503	P15101	1201	7.85731e-144	Dopamine beta-hydroxylase	PF02428//PF00092//PF01082//PF08879	Potato type II proteinase inhibitor family//von Willebrand factor type A domain//Copper type II ascorbate-dependent monooxygenase, N-terminal domain//WRC	GO:0055114	oxidation-reduction process	GO:0005515//GO:0004867//GO:0005507//GO:0004497//GO:0016715	protein binding//serine-type endopeptidase inhibitor activity//copper ion binding//monooxygenase activity//oxidoreductase activity, acting on paired donors, with incorporation or reduction of molecular oxygen, reduced ascorbate as one donor, and incorporation of one atom of oxygen	--	--	KOG3568	Dopamine beta-monooxygenase
comp103414_c0	47.7839	15.4999	1.6243	1.2393e-05	0.00040492	1780	270010388	EFA06836.1	920	8.46922e-113	hypothetical protein TcasGA2_TC009779 [Tribolium castaneum]	82623002	DQ280379.1	76	1.85823e-29	Fenneropenaeus chinensis beta-N-acetylglucosaminidase mRNA, complete cds	tca:656027	920	2.16051e-112	K12373	beta-hexosaminidase [EC:3.2.1.52]	http://www.genome.jp/dbget-bin/www_bget?ko:K12373	P49010	875	3.49821e-107	Chitooligosaccharidolytic beta-N-acetylglucosaminidase	PF01642//PF00728	Methylmalonyl-CoA mutase//Glycosyl hydrolase family 20, catalytic domain	GO:0008152//GO:0005975	metabolic process//carbohydrate metabolic process	GO:0004553//GO:0031419//GO:0016866	hydrolase activity, hydrolyzing O-glycosyl compounds//cobalamin binding//intramolecular transferase activity	--	--	KOG2499	Beta-N-acetylhexosaminidase
comp103432_c0	46.5354	12.2925	1.9205	1.5277e-06	5.7475e-05	1324	--	--	--	--	--	--	--	--	--	--	--	--	--	--	--	--	--	--	--	--	--	--	--	--	--	--	--	--	--	--
comp103435_c5	83.5412	503.251	-2.5907	2.7476e-69	7.0046e-67	7589	270001895	EEZ98342.1	2832	0	hypothetical protein TcasGA2_TC000797 [Tribolium castaneum]	--	--	--	--	--	tca:661138	2834	0	--	--	--	Q09103	2492	0	Eye-specific diacylglycerol kinase	PF08001//PF00609//PF00781//PF03820//PF04684//PF00720//PF02535//PF02269//PF00023//PF02058//PF06446//PF00130	CMV US//Diacylglycerol kinase accessory domain//Diacylglycerol kinase catalytic domain//Tricarboxylate carrier//BAF1 / ABF1 chromatin reorganising factor//Subtilisin inhibitor-like//ZIP Zinc transporter//Transcription initiation factor IID, 18kD subunit//Ankyrin repeat//Guanylin precursor//Hepcidin//Phorbol esters/diacylglycerol binding domain (C1 domain)	GO:0006879//GO:0007205//GO:0006338//GO:0035556//GO:0030001//GO:0055085//GO:0006812//GO:0006366//GO:0030683	cellular iron ion homeostasis//protein kinase C-activating G-protein coupled receptor signaling pathway//chromatin remodeling//intracellular signal transduction//metal ion transport//transmembrane transport//cation transport//transcription from RNA polymerase II promoter//evasion or tolerance by virus of host immune response	GO:0003677//GO:0004143//GO:0005515//GO:0046873//GO:0004867//GO:0008324//GO:0008047	DNA binding//diacylglycerol kinase activity//protein binding//metal ion transmembrane transporter activity//serine-type endopeptidase inhibitor activity//cation transmembrane transporter activity//enzyme activator activity	GO:0016020//GO:0005576//GO:0005634//GO:0030176	membrane//extracellular region//nucleus//integral to endoplasmic reticulum membrane	KOG0782	Predicted diacylglycerol kinase
comp103455_c0	0.105625	121.892	-10.172	7.4089e-21	7.2134e-19	2346	378558198	AFC17977.1	1427	0	chitinase-like protein, partial [Pandalopsis japonica]	269930121	GU168777.1	956	0	Scylla serrata chitinase 2 (chit2) mRNA, partial cds	tca:652967	153	9.25457e-08	K01183	chitinase [EC:3.2.1.14]	http://www.genome.jp/dbget-bin/www_bget?ko:K01183	Q9W5U2	148	2.86838e-08	Probable chitinase 3	PF01607//PF00704	Chitin binding Peritrophin-A domain//Glycosyl hydrolases family 18	GO:0006030//GO:0005975	chitin metabolic process//carbohydrate metabolic process	GO:0004553//GO:0008061	hydrolase activity, hydrolyzing O-glycosyl compounds//chitin binding	GO:0005576	extracellular region	KOG2806	Chitinase
comp103484_c0	74.149	158.573	-1.0967	2.3869e-07	9.8606e-06	5518	119220843	ABL61512.1	1032	2.26417e-115	circadian clock protein period, partial [Blattella bisignata]	--	--	--	--	--	isc:IscW_ISCW017274	179	1.72945e-10	K02633	period circadian protein	http://www.genome.jp/dbget-bin/www_bget?ko:K02633	Q25637	791	3.03493e-86	Period circadian protein	PF00989//PF01425//PF08447	PAS fold//Amidase//PAS fold	GO:0006355	regulation of transcription, DNA-dependent	GO:0005515//GO:0016884	protein binding//carbon-nitrogen ligase activity, with glutamine as amido-N-donor	--	--	KOG3753	Circadian clock protein period
comp103504_c0	822.591	112.162	2.8746	4.3575e-141	2.0102e-138	4209	301605058	XP_002932163.1	1572	0	PREDICTED: putative helicase MOV-10-like [Xenopus (Silurana) tropicalis]	--	--	--	--	--	xtr:100491926	1572	0	--	--	--	Q1LXK4	1510	0	Putative helicase mov-10-B.1	PF01443//PF00004//PF04851//PF01637//PF00580	Viral (Superfamily 1) RNA helicase//ATPase family associated with various cellular activities (AAA)//Type III restriction enzyme, res subunit//Archaeal ATPase//UvrD/REP helicase	--	--	GO:0003677//GO:0016787//GO:0005524//GO:0004386	DNA binding//hydrolase activity//ATP binding//helicase activity	--	--	KOG1804	RNA helicase
comp103517_c0	51.7459	20.8632	1.3105	8.8348e-05	0.0025044	2217	--	--	--	--	--	--	--	--	--	--	--	--	--	--	--	--	--	--	--	--	--	--	--	--	--	--	--	--	--	--
comp103526_c0	23.7657	0.103298	7.8459	1.1357e-06	4.3658e-05	4845	321475618	EFX86580.1	1731	0	hypothetical protein DAPPUDRAFT_312923 [Daphnia pulex]	--	--	--	--	--	isc:IscW_ISCW007552	1543	0	--	--	--	Q9VEG6	1121	1.11388e-131	Chorion peroxidase	PF03098	Animal haem peroxidase	GO:0006979//GO:0055114	response to oxidative stress//oxidation-reduction process	GO:0020037//GO:0004601	heme binding//peroxidase activity	--	--	KOG2408	Peroxidase/oxygenase
comp103536_c0	346.623	8.46427	5.3558	8.5971e-86	2.6439e-83	3122	321454588	EFX65753.1	1728	0	hypothetical protein DAPPUDRAFT_130439 [Daphnia pulex]	345318165	XM_001511450.2	121	3.17e-54	PREDICTED: Ornithorhynchus anatinus UDP-N-acteylglucosamine pyrophosphorylase 1-like 1 (UAP1L1), mRNA	rno:498272	1525	0	K00972	UDP-N-acetylglucosamine pyrophosphorylase [EC:2.7.7.23]	http://www.genome.jp/dbget-bin/www_bget?ko:K00972	Q91YN5	1516	0	UDP-N-acetylhexosamine pyrophosphorylase	PF01704	UTP--glucose-1-phosphate uridylyltransferase	GO:0008152	metabolic process	GO:0016779	nucleotidyltransferase activity	--	--	KOG2388	UDP-N-acetylglucosamine pyrophosphorylase
comp103566_c0	49.4137	19.5234	1.3397	9.956e-05	0.0027875	6100	340725229	XP_003400975.1	2982	0	PREDICTED: protocadherin Fat 3-like [Bombus terrestris]	--	--	--	--	--	ame:412795	2980	0	--	--	--	Q99PJ1	1028	1.00603e-111	Protocadherin-15	PF04434//PF11825//PF00028	SWIM zinc finger//Nuclear/hormone receptor activator site AF-1//Cadherin domain	GO:0007156	homophilic cell adhesion	GO:0005515//GO:0005509//GO:0008270	protein binding//calcium ion binding//zinc ion binding	GO:0016020	membrane	KOG3594	FOG: Cadherin repeats
comp103567_c0	119.251	55.8845	1.0935	1.802e-07	7.5327e-06	10292	345480466	XP_003424155.1	5815	0	PREDICTED: LOW QUALITY PROTEIN: laminin subunit alpha-2-like [Nasonia vitripennis]	--	--	--	--	--	api:100162936	5409	0	K05637	laminin, alpha 1	http://www.genome.jp/dbget-bin/www_bget?ko:K05637	P24043	183	1.29038e-11	Laminin subunit alpha-2	PF01312//PF06009//PF02008//PF06008	FlhB HrpN YscU SpaS Family//Laminin Domain II//CXXC zinc finger domain//Laminin Domain I	GO:0045995//GO:0007155//GO:0009306//GO:0030334//GO:0030155	regulation of embryonic development//cell adhesion//protein secretion//regulation of cell migration//regulation of cell adhesion	GO:0003677//GO:0005102//GO:0008270	DNA binding//receptor binding//zinc ion binding	GO:0016020//GO:0005606//GO:0005604	membrane//laminin-1 complex//basement membrane	KOG1836	Extracellular matrix glycoprotein Laminin subunits alpha and gamma
comp103628_c0	12631.9	34832.6	-1.4634	0	0	7403	91086561	EFA06223.1	2305	0	hypothetical protein TcasGA2_TC009072 [Tribolium castaneum]	32562860	AB093006.1	1522	0	Portunus trituberculatus mitochondrial DNA, complete genome	tca:661705	2305	0	--	--	--	Q16822	2226	0	Phosphoenolpyruvate carboxykinase [GTP], mitochondrial	PF01623//PF00821	Carlavirus putative nucleic acid binding protein//Phosphoenolpyruvate carboxykinase	GO:0006094//GO:0006355	gluconeogenesis//regulation of transcription, DNA-dependent	GO:0004611//GO:0003676//GO:0004613//GO:0005525//GO:0030145	phosphoenolpyruvate carboxykinase activity//nucleic acid binding//phosphoenolpyruvate carboxykinase (GTP) activity//GTP binding//manganese ion binding	GO:0005737	cytoplasm	KOG4668	NADH dehydrogenase subunits 2, 5, and related proteins
comp103629_c1	321.101	0.103298	11.602	5.1448e-43	9.0208e-41	268	--	--	--	--	--	298162773	HM134087.1	56	3.29799e-19	Callinectes sapidus early cuticle protein 3 mRNA, complete cds	--	--	--	--	--	--	--	--	--	--	--	--	--	--	--	--	--	--	--	--
comp103665_c0	264.316	131.238	1.0101	2.3899e-13	1.5486e-11	3136	260821583	EEN62122.1	277	2.59063e-23	hypothetical protein BRAFLDRAFT_88022 [Branchiostoma floridae]	--	--	--	--	--	bfo:BRAFLDRAFT_88022	277	2.77102e-23	--	--	--	O75311	240	1.17743e-19	Glycine receptor subunit alpha-3	PF05927//PF02931//PF02932//PF01020	Penaeidin//Neurotransmitter-gated ion-channel ligand binding domain//Neurotransmitter-gated ion-channel transmembrane region//Ribosomal L40e family	GO:0006810//GO:0006811//GO:0006412	transport//ion transport//translation	GO:0005230//GO:0008061//GO:0003735	extracellular ligand-gated ion channel activity//chitin binding//structural constituent of ribosome	GO:0016020//GO:0005840//GO:0005737	membrane//ribosome//cytoplasm	KOG3644	Ligand-gated ion channel
comp103670_c0	27.1457	5.88801	2.2049	6.5819e-05	0.001909	2979	--	--	--	--	--	--	--	--	--	--	--	--	--	--	--	--	--	--	--	--	--	--	--	--	--	--	--	--	--	--
comp103673_c0	47.7427	148.253	-1.6347	3.1657e-12	1.9048e-10	1047	145498917	CAK87728.1	1765	0	unnamed protein product [Paramecium tetraurelia]	21215210	AF510207.1	591	0	Sterkiella histriomuscorum beta-tubulin gene, complete cds	ptm:GSPATT00036831001	1765	0	--	--	--	P33188	1765	0	Tubulin beta chain	PF00091//PF03953	Tubulin/FtsZ family, GTPase domain//Tubulin C-terminal domain	GO:0007018//GO:0006184//GO:0051258	microtubule-based movement//GTP catabolic process//protein polymerization	GO:0003924//GO:0005525//GO:0005198	GTPase activity//GTP binding//structural molecule activity	GO:0005874//GO:0005737//GO:0043234	microtubule//cytoplasm//protein complex	KOG1375	Beta tubulin
comp103678_c1	155.734	7.54079	4.3682	2.1426e-37	3.2687e-35	1844	--	--	--	--	--	--	--	--	--	--	nve:NEMVE_v1g213779	141	1.29164e-06	--	--	--	--	--	--	--	--	--	--	--	--	--	--	--	--	--
comp103683_c0	51.2283	0	6.6789	8.6974e-14	5.7611e-12	4282	--	--	--	--	--	353256058	HQ414127.1	1208	0	Scylla serrata reovirus SZ-2007 segment 1, complete sequence	--	--	--	--	--	--	--	--	--	--	--	--	--	--	--	--	--	--	--	--
comp103698_c3	374.148	1363.15	-1.8653	1.9277e-120	8.2997e-118	1893	--	--	--	--	--	--	--	--	--	--	nvi:100313506	143	7.65473e-08	--	--	--	P10776	118	5.50323e-06	Neuroparsin-A	PF02072	Prepro-orexin	GO:0007631//GO:0007218	feeding behavior//neuropeptide signaling pathway	--	--	--	--	--	--
comp103754_c0	87.0427	8.88367	3.2925	2.5336e-18	2.1673e-16	3007	270013391	EFA09839.1	181	7.9445e-11	hypothetical protein TcasGA2_TC011986 [Tribolium castaneum]	--	--	--	--	--	api:100166039	138	8.54543e-06	--	--	--	--	--	--	--	PF00008//PF05297//PF01316//PF04205//PF05433//PF06821	EGF-like domain//Herpesvirus latent membrane protein 1 (LMP1)//Arginine repressor, DNA binding domain//FMN-binding domain//Glycine zipper 2TM domain//Alpha/Beta hydrolase family of unknown function (DUF1234)	GO:0006355//GO:0006525//GO:0019087	regulation of transcription, DNA-dependent//arginine metabolic process//transformation of host cell by virus	GO:0005515//GO:0016787//GO:0010181//GO:0003700	protein binding//hydrolase activity//FMN binding//sequence-specific DNA binding transcription factor activity	GO:0016020//GO:0019867//GO:0016021	membrane//outer membrane//integral to membrane	KOG1217	Fibrillins and related proteins containing Ca2+-binding EGF-like domains
comp103782_c0	26.9345	2.27257	3.5671	5.5177e-07	2.1974e-05	2795	321474731	EFX85695.1	1225	4.67378e-154	hypothetical protein DAPPUDRAFT_309035 [Daphnia pulex]	--	--	--	--	--	aag:AaeL_AAEL000933	1128	6.10946e-140	K10532	heparan-alpha-glucosaminide N-acetyltransferase [EC:2.3.1.78]	http://www.genome.jp/dbget-bin/www_bget?ko:K10532	Q3UDW8	915	1.02286e-108	Heparan-alpha-glucosaminide N-acetyltransferase	--	--	--	--	--	--	--	--	KOG4683	Uncharacterized conserved protein
comp103804_c0	31.8978	107.314	-1.7503	4.2114e-10	2.2023e-08	248	47123372	AAH70131.1	370	3.96211e-44	EEF1A1 protein [Homo sapiens]	290988433	XM_002676880.1	110	2.89306e-49	Naegleria gruberi predicted protein, mRNA	bta:100337180	369	4.74056e-44	--	--	--	Q04634	378	3.32129e-43	Elongation factor 1-alpha	PF00009	Elongation factor Tu GTP binding domain	--	--	GO:0005525//GO:0003924	GTP binding//GTPase activity	--	--	KOG0052	Translation elongation factor EF-1 alpha/Tu
comp103827_c0	43.5177	139.866	-1.6844	4.2936e-12	2.5596e-10	778	326528865	BAJ97454.1	1252	4.31602e-171	predicted protein [Hordeum vulgare subsp. vulgare]	326528864	AK366251.1	474	0	Hordeum vulgare subsp. vulgare mRNA for predicted protein, complete cds, clone: NIASHv2041H14	tet:TTHERM_00558620	1244	1.42368e-168	K07374	tubulin alpha	http://www.genome.jp/dbget-bin/www_bget?ko:K07374	P10872	1245	7.93701e-170	Tubulin alpha chain	PF00091	Tubulin/FtsZ family, GTPase domain	GO:0051258	protein polymerization	--	--	GO:0043234	protein complex	KOG1376	Alpha tubulin
comp103829_c0	90.9762	30.5598	1.5739	3.5451e-09	1.7411e-07	517	--	--	--	--	--	--	--	--	--	--	--	--	--	--	--	--	--	--	--	--	--	--	--	--	--	--	--	--	--	--
comp103846_c0	55.7691	17.9739	1.6336	2.1403e-06	7.8763e-05	867	260816082	EEN58813.1	211	3.41616e-17	hypothetical protein BRAFLDRAFT_227132 [Branchiostoma floridae]	--	--	--	--	--	bfo:BRAFLDRAFT_227132	211	3.65404e-17	K08857	NIMA (never in mitosis gene a)-related kinase [EC:2.7.11.1]	http://www.genome.jp/dbget-bin/www_bget?ko:K08857	P51957	200	6.44332e-16	Serine/threonine-protein kinase Nek4	PF07714//PF00400//PF00069	Protein tyrosine kinase//WD domain, G-beta repeat//Protein kinase domain	GO:0006468	protein phosphorylation	GO:0005524//GO:0005515//GO:0000166//GO:0004672	ATP binding//protein binding//nucleotide binding//protein kinase activity	--	--	KOG0589	Serine/threonine protein kinase
comp103878_c1	50.0527	20.8663	1.2623	0.00017413	0.0046503	327	--	--	--	--	--	--	--	--	--	--	--	--	--	--	--	--	--	--	--	--	--	--	--	--	--	--	--	--	--	--
comp103894_c4	96.8521	35.4892	1.4484	8.6744e-09	4.1498e-07	847	6576738	BAA88337.1	448	2.7741e-47	ORF2 [Acanthochelys spixii]	--	--	--	--	--	gga:772138	448	2.05675e-51	--	--	--	--	--	--	--	--	--	--	--	--	--	--	--	--	--
comp103906_c1	34.5332	98.4217	-1.511	9.3413e-08	4.0354e-06	1208	--	--	--	--	--	--	--	--	--	--	--	--	--	--	--	--	--	--	--	--	--	--	--	--	--	--	--	--	--	--
comp103916_c0	53.4422	15.5165	1.7842	8.8118e-07	3.4214e-05	576	--	--	--	--	--	--	--	--	--	--	--	--	--	--	--	--	--	--	--	--	PF01142//PF03552//PF03286//PF06936	tRNA pseudouridine synthase D (TruD)//Cellulose synthase//Pox virus Ag35 surface protein//Selenoprotein S (SelS)	GO:0001522//GO:0006886//GO:0030244//GO:0009451	pseudouridine synthesis//intracellular protein transport//cellulose biosynthetic process//RNA modification	GO:0003723//GO:0016760//GO:0008430//GO:0009982	RNA binding//cellulose synthase (UDP-forming) activity//selenium binding//pseudouridine synthase activity	GO:0016020//GO:0030176//GO:0019031	membrane//integral to endoplasmic reticulum membrane//viral envelope	--	--
comp104007_c1	167.763	395.533	-1.2374	1.1808e-19	1.0842e-17	5426	270007722	EFA04170.1	1640	0	hypothetical protein TcasGA2_TC014419 [Tribolium castaneum]	--	--	--	--	--	tca:663152	1641	0	--	--	--	Q3TZZ7	1111	2.26934e-129	Extended synaptotagmin-2	PF00168//PF06990	C2 domain//Galactose-3-O-sulfotransferase	GO:0009058	biosynthetic process	GO:0005515//GO:0001733	protein binding//galactosylceramide sulfotransferase activity	GO:0005794//GO:0016021	Golgi apparatus//integral to membrane	KOG1012	Ca2+-dependent lipid-binding protein CLB1/vesicle protein vp115/Granuphilin A, contains C2 domain
comp104066_c3	2169.45	1021.09	1.0872	5.3411e-109	1.9711e-106	650	390343325	XP_003725849.1	345	8.80673e-35	PREDICTED: RNA-directed DNA polymerase from mobile element jockey-like [Strongylocentrotus purpuratus]	193075668	EU794003.1	237	2.0802e-119	Portunus trituberculatus clone CGT5E5 microsatellite sequence	spu:755304	337	9.11968e-36	--	--	--	--	--	--	--	--	--	--	--	--	--	--	--	--	--
comp104144_c0	4499.94	11901.9	-1.4032	0	0	1516	308220290	AEZ68731.1	1926	0	arginine kinase [Portunus trituberculatus]	307715703	HQ185192.1	1435	0	Portunus trituberculatus arginine kinase (AK) mRNA, complete cds	zma:100273160	1819	0	K00933	creatine kinase [EC:2.7.3.2]	http://www.genome.jp/dbget-bin/www_bget?ko:K00933	Q9NH49	1910	0	Arginine kinase	PF02807//PF00217	ATP:guanido phosphotransferase, N-terminal domain//ATP:guanido phosphotransferase, C-terminal catalytic domain	GO:0016310	phosphorylation	GO:0005524//GO:0016301//GO:0016772	ATP binding//kinase activity//transferase activity, transferring phosphorus-containing groups	--	--	KOG3581	Creatine kinases
comp104171_c0	256.672	739.83	-1.5273	2.4155e-49	4.6338e-47	1695	294718609	AEC48729.1	752	5.40365e-94	cyclophilin A [Eriocheir sinensis]	330976880	HQ436508.1	398	0	Eriocheir sinensis cyclophilin A mRNA, complete cds	mbr:MONBRDRAFT_36864	707	2.62206e-87	K09565	peptidyl-prolyl isomerase F (cyclophilin F) [EC:5.2.1.8]	http://www.genome.jp/dbget-bin/www_bget?ko:K09565	P0C1H7	657	5.0935e-81	Peptidyl-prolyl cis-trans isomerase A1	PF00160	Cyclophilin type peptidyl-prolyl cis-trans isomerase/CLD	GO:0006457//GO:0000413	protein folding//protein peptidyl-prolyl isomerization	GO:0003755	peptidyl-prolyl cis-trans isomerase activity	--	--	KOG0865	Cyclophilin type peptidyl-prolyl cis-trans isomerase
comp104194_c0	372.859	756.145	-1.02	4.1445e-26	4.852e-24	360	307189894	EFN74138.1	368	1.72753e-43	60S ribosomal protein L37a [Camponotus floridanus]	--	--	--	--	--	ame:725432	368	2.05957e-43	--	--	--	O61598	366	3.49312e-44	60S ribosomal protein L37a	PF00303//PF02977//PF04828//PF01780//PF00265	Thymidylate synthase//Carboxypeptidase A inhibitor//Glutathione-dependent formaldehyde-activating enzyme//Ribosomal L37ae protein family//Thymidine kinase	GO:0006231//GO:0008152//GO:0006412	dTMP biosynthetic process//metabolic process//translation	GO:0005524//GO:0004799//GO:0008191//GO:0016846//GO:0003735//GO:0004797	ATP binding//thymidylate synthase activity//metalloendopeptidase inhibitor activity//carbon-sulfur lyase activity//structural constituent of ribosome//thymidine kinase activity	GO:0005840//GO:0005622	ribosome//intracellular	KOG0402	60S ribosomal protein L37
comp104229_c0	125.104	711.454	-2.5076	1.4343e-93	4.6704e-91	662	289739387	ADD18441.1	475	3.04898e-56	fructose-biphosphate aldolase [Glossina morsitans morsitans]	320409293	HQ833664.1	39	2.47779e-09	Lingula anatina fructose-bisphosphate aldolase mRNA, partial cds	dwi:Dwil_GK13316	448	1.6995e-50	--	--	--	P54216	429	6.44395e-49	Fructose-bisphosphate aldolase 1	PF00274	Fructose-bisphosphate aldolase class-I	GO:0006096	glycolysis	GO:0004332	fructose-bisphosphate aldolase activity	--	--	KOG1557	Fructose-biphosphate aldolase
comp104233_c0	226.443	468.902	-1.0501	1.2828e-17	1.0576e-15	355	209738384	ACN12287.1	369	1.59302e-43	40S ribosomal protein S21 [Salmo salar]	262401362	FJ774863.1	157	3.22812e-75	Scylla paramamosain ribosomal protein S21 mRNA, partial cds	oaa:100080439	356	9.36057e-42	--	--	--	P05765	352	2.87047e-42	40S ribosomal protein S21	PF04579//PF01249	Keratin, high-sulphur matrix protein//Ribosomal protein S21e	GO:0006412	translation	GO:0003735//GO:0005198	structural constituent of ribosome//structural molecule activity	GO:0005840//GO:0005622//GO:0045095	ribosome//intracellular//keratin filament	KOG3486	40S ribosomal protein S21
comp104236_c0	198.364	403.272	-1.0236	9.7704e-15	6.7972e-13	343	115746711	XP_001200730.1	246	1.70749e-25	PREDICTED: 40S ribosomal protein S28-like [Strongylocentrotus purpuratus]	318264371	NM_001200160.1	59	9.3413e-21	Ictalurus punctatus 40S ribosomal protein S28 (LOC100304578), mRNA gi|308324394|gb|GU589382.1| Ictalurus punctatus clone CBCZ13225 40S ribosomal protein s28 (RS28) mRNA, complete cds	spu:760937	246	1.82639e-25	--	--	--	P62859	230	3.52715e-24	40S ribosomal protein S28	PF01667//PF06221//PF01200	Ribosomal protein S27//Putative zinc finger motif, C2HC5-type//Ribosomal protein S28e	GO:0006355//GO:0006412	regulation of transcription, DNA-dependent//translation	GO:0008270//GO:0003735	zinc ion binding//structural constituent of ribosome	GO:0005840//GO:0005634//GO:0005622	ribosome//nucleus//intracellular	KOG3502	40S ribosomal protein S28
comp104258_c0	285.368	582.214	-1.0287	9.1265e-21	8.7973e-19	441	196009229	EDV23570.1	200	7.68087e-18	expressed hypothetical protein [Trichoplax adhaerens]	317583870	NM_001200102.1	48	1.60043e-14	Ictalurus punctatus ribosomal protein P1 (LOC100304516), mRNA gi|15293862|gb|AF401552.1| Ictalurus punctatus ribosomal protein P1 mRNA, complete cds	tad:TRIADDRAFT_37976	200	8.21572e-18	--	--	--	P90703	192	1.29215e-17	60S acidic ribosomal protein P2	PF00428	60s Acidic ribosomal protein	GO:0006414	translational elongation	GO:0003735	structural constituent of ribosome	GO:0005840//GO:0005622	ribosome//intracellular	KOG3449	60S acidic ribosomal protein P2
comp104271_c0	565.767	1166.66	-1.0441	5.1482e-41	8.4531e-39	1350	307352167	ADJ94951.2	1429	0	voltage-dependent anion-selective channel [Eriocheir sinensis]	307352166	HM143923.2	558	0	Eriocheir sinensis voltage-dependent anion-selective channel mRNA, complete cds	tca:662925	1019	6.72831e-133	K15040	voltage-dependent anion channel protein 2	http://www.genome.jp/dbget-bin/www_bget?ko:K15040	P82013	932	7.9082e-122	Voltage-dependent anion-selective channel protein 2	PF01459	Eukaryotic porin	GO:0006820//GO:0055085//GO:0044070	anion transport//transmembrane transport//regulation of anion transport	GO:0008308	voltage-gated anion channel activity	GO:0005741	mitochondrial outer membrane	KOG3126	Porin/voltage-dependent anion-selective channel protein
comp104285_c0	314.15	157.052	1.0002	2.2384e-15	1.6274e-13	1866	--	--	--	--	--	262401374	FJ774869.1	382	0	Scylla paramamosain hypothetical protein mRNA, complete cds	--	--	--	--	--	--	--	--	--	--	--	--	--	--	--	--	--	--	--	--
comp104367_c0	289.407	36.2578	2.9967	8.9376e-53	1.8038e-50	621	--	--	--	--	--	--	--	--	--	--	--	--	--	--	--	--	--	--	--	--	--	--	--	--	--	--	--	--	--	--
comp104448_c0	9784.25	382.514	4.6769	0	0	570	54042615	AAV28477.1	476	2.16386e-58	arthrodial cuticle protein AMP6.0 [Callinectes sapidus]	121484212	EF102009.1	505	0	Portunus pelagicus cuticle protein CB4-like mRNA, complete sequence	aag:AaeL_AAEL008293	173	1.52157e-13	--	--	--	P81575	355	2.46728e-41	Cuticle protein AM/CP1114	PF00379	Insect cuticle protein	--	--	GO:0042302	structural constituent of cuticle	--	--	--	--
comp104465_c0	251.473	584.181	-1.216	1.7818e-27	2.1713e-25	4368	310743900	BAJ23881.1	1585	0	fructose 1,6-bisphosphatase [Marsupenaeus japonicus]	310743899	AB596878.1	319	3.80819e-164	Marsupenaeus japonicus MjFBPase mRNA for fructose 1,6-bisphosphatase, complete cds	tca:656164	1282	5.65392e-161	--	--	--	P00637	1157	5.07521e-144	Fructose-1,6-bisphosphatase 1	PF00459//PF01632//PF02979//PF02443//PF00316	Inositol monophosphatase family//Ribosomal protein L35//Nitrile hydratase, alpha chain//Circovirus capsid protein//Fructose-1-6-bisphosphatase	GO:0019069//GO:0046854//GO:0006807//GO:0005975//GO:0006412	viral capsid assembly//phosphatidylinositol phosphorylation//nitrogen compound metabolic process//carbohydrate metabolic process//translation	GO:0046914//GO:0042578//GO:0003824//GO:0003735	transition metal ion binding//phosphoric ester hydrolase activity//catalytic activity//structural constituent of ribosome	GO:0005840//GO:0042025//GO:0005622	ribosome//host cell nucleus//intracellular	KOG1458	Fructose-1,6-bisphosphatase
comp104477_c0	115.492	30.1631	1.9369	2.6552e-14	1.8146e-12	803	--	--	--	--	--	--	--	--	--	--	--	--	--	--	--	--	--	--	--	--	--	--	--	--	--	--	--	--	--	--
comp104537_c0	4372.89	1738.83	1.3305	2.2778e-291	2.006e-288	723	54042606	AAV28476.1	172	4.96622e-13	arthrodial cuticle protein AMP8.1 [Callinectes sapidus]	82795518	DQ288148.1	477	0	Callinectes sapidus arthrodial cuticle protein AMP9.3 mRNA, complete cds	dpo:Dpse_GA15689	133	6.58983e-08	--	--	--	P81388	195	1.66386e-17	Cuticle protein AMP4	PF00379	Insect cuticle protein	--	--	GO:0042302	structural constituent of cuticle	--	--	--	--
comp104581_c0	23.5545	1.85937	3.6631	2.2843e-06	8.3426e-05	384	--	--	--	--	--	--	--	--	--	--	--	--	--	--	--	--	--	--	--	--	--	--	--	--	--	--	--	--	--	--
comp104639_c0	18.3799	106.088	-2.5291	1.677e-15	1.2284e-13	383	--	--	--	--	--	--	--	--	--	--	--	--	--	--	--	--	--	--	--	--	PF04583//PF05887	Baculoviridae p74 conserved region//Procyclic acidic repetitive protein (PARP)	GO:0019058	viral infectious cycle	--	--	GO:0016020	membrane	--	--
comp104653_c0	1160.6	194.717	2.5754	6.5182e-178	3.6083e-175	1161	393395824	AFN08746.1	574	5.279e-70	fatty acid binding protein [Scylla paramamosain]	393395823	JQ824129.1	631	0	Scylla paramamosain fatty acid binding protein mRNA, complete cds	ame:408689	305	1.21864e-30	--	--	--	P0C6G6	251	2.23855e-24	Myelin P2 protein	--	--	--	--	--	--	--	--	KOG4015	Fatty acid-binding protein FABP
comp104702_c0	70.8746	142.524	-1.0079	5.6932e-06	0.00019625	689	118363412	EAR94686.1	222	1.82459e-20	Putative RNA polymerase II transcriptional coactivator [Tetrahymena thermophila SB210]	262401110	FJ774736.1	308	7.51696e-159	Scylla paramamosain putative RNA polymerase II transcriptional coactivator mRNA, complete cds	tet:TTHERM_00046120	222	1.95165e-20	--	--	--	O65154	191	5.03055e-17	RNA polymerase II transcriptional coactivator KIWI	PF02229//PF02724	Transcriptional Coactivator p15 (PC4)//CDC45-like protein	GO:0006355//GO:0006270	regulation of transcription, DNA-dependent//DNA replication initiation	GO:0003677//GO:0003713	DNA binding//transcription coactivator activity	--	--	KOG2712	Transcriptional coactivator
comp104883_c0	601.391	1763.41	-1.552	5.1052e-118	2.1272e-115	614	--	--	--	--	--	--	--	--	--	--	--	--	--	--	--	--	--	--	--	--	PF06459//PF02535//PF05887//PF02443	Ryanodine Receptor TM 4-6//ZIP Zinc transporter//Procyclic acidic repetitive protein (PARP)//Circovirus capsid protein	GO:0055085//GO:0019069//GO:0030001//GO:0006874	transmembrane transport//viral capsid assembly//metal ion transport//cellular calcium ion homeostasis	GO:0046873//GO:0005219	metal ion transmembrane transporter activity//ryanodine-sensitive calcium-release channel activity	GO:0016020//GO:0042025//GO:0016021	membrane//host cell nucleus//integral to membrane	--	--
comp105007_c0	692.239	293.932	1.2358	4.9841e-43	8.7789e-41	507	--	--	--	--	--	--	--	--	--	--	--	--	--	--	--	--	--	--	--	--	PF05887	Procyclic acidic repetitive protein (PARP)	--	--	--	--	GO:0016020	membrane	--	--
comp105139_c0	552.503	142.966	1.9503	8.3415e-63	1.9355e-60	523	--	--	--	--	--	--	--	--	--	--	--	--	--	--	--	--	--	--	--	--	PF05887	Procyclic acidic repetitive protein (PARP)	--	--	--	--	GO:0016020	membrane	--	--
comp105206_c0	150.62	13.842	3.4438	1.4549e-31	1.9508e-29	1079	--	--	--	--	--	--	--	--	--	--	--	--	--	--	--	--	--	--	--	--	PF08091	Spider insecticidal peptide	GO:0009405	pathogenesis	--	--	GO:0005576	extracellular region	--	--
comp105307_c0	10.5625	46.6909	-2.1442	1.9552e-06	7.2157e-05	622	193878327	ACS32493.1	250	1.90489e-24	crustin III [Eriocheir sinensis]	--	--	--	--	--	--	--	--	--	--	--	--	--	--	--	PF00095//PF05735	WAP-type (Whey Acidic Protein) 'four-disulfide core'//Thrombospondin C-terminal region	GO:0007155	cell adhesion	GO:0005509//GO:0030414	calcium ion binding//peptidase inhibitor activity	GO:0005576	extracellular region	--	--
comp105543_c0	52.0733	104.228	-1.0011	0.00011506	0.0031961	2202	338176931	AEI83865.1	938	6.99664e-117	kruppel-like factor [Penaeus monodon]	--	--	--	--	--	tca:660041	389	3.71145e-39	K13943	cabut	http://www.genome.jp/dbget-bin/www_bget?ko:K13943	Q8K1S5	139	1.63575e-07	Krueppel-like factor 11	PF02892//PF00096	BED zinc finger//Zinc finger, C2H2 type	--	--	GO:0003677//GO:0008270	DNA binding//zinc ion binding	GO:0005622	intracellular	KOG1721	FOG: Zn-finger
comp105957_c0	1254.94	55.0581	4.5105	4.005e-292	3.6951e-289	1307	357620102	EHJ72410.1	673	1.87098e-82	cuticular protein analogous to peritrophins 3-D1 [Danaus plexippus]	--	--	--	--	--	tca:659962	658	1.44327e-80	--	--	--	--	--	--	--	PF01607//PF01003//PF06827	Chitin binding Peritrophin-A domain//Flavivirus capsid protein C//Zinc finger found in FPG and IleRS	GO:0006030	chitin metabolic process	GO:0008061//GO:0003824//GO:0005198	chitin binding//catalytic activity//structural molecule activity	GO:0019028//GO:0005576	viral capsid//extracellular region	--	--
comp106706_c1	16.2526	0	5.0226	2.3648e-05	0.00073427	296	--	--	--	--	--	--	--	--	--	--	--	--	--	--	--	--	--	--	--	--	--	--	--	--	--	--	--	--	--	--
comp107481_c0	459.369	109.496	2.0688	2.5887e-56	5.4517e-54	680	--	--	--	--	--	--	--	--	--	--	--	--	--	--	--	--	--	--	--	--	--	--	--	--	--	--	--	--	--	--
comp108486_c0	2.89836	31.0154	-3.4197	4.7972e-07	1.9243e-05	412	--	--	--	--	--	--	--	--	--	--	--	--	--	--	--	--	--	--	--	--	--	--	--	--	--	--	--	--	--	--
comp108916_c0	288.249	10.7492	4.745	7.7652e-70	2.006e-67	1492	345494134	XP_001606170.2	987	1.39952e-125	PREDICTED: chitotriosidase-1-like [Nasonia vitripennis]	269930123	GU168778.1	1044	0	Scylla serrata chitinase 4 (chit4) mRNA, partial cds	nvi:100122559	986	2.58981e-125	K01183	chitinase [EC:3.2.1.14]	http://www.genome.jp/dbget-bin/www_bget?ko:K01183	Q9W092	859	1.84466e-107	Probable chitinase 2	PF00019//PF00704	Transforming growth factor beta like domain//Glycosyl hydrolases family 18	GO:0005975	carbohydrate metabolic process	GO:0004553//GO:0008083	hydrolase activity, hydrolyzing O-glycosyl compounds//growth factor activity	--	--	KOG2806	Chitinase
comp109491_c0	114.181	24.4817	2.2215	2.0184e-16	1.5426e-14	746	--	--	--	--	--	--	--	--	--	--	--	--	--	--	--	--	--	--	--	--	--	--	--	--	--	--	--	--	--	--
comp111434_c0	19.8576	59.0867	-1.5731	1.9479e-05	0.00061416	1455	321463286	EFX74303.1	1189	9.15799e-159	hypothetical protein DAPPUDRAFT_307337 [Daphnia pulex]	195028387	XM_001987022.1	38	2.01249e-08	Drosophila grimshawi GH21703 (Dgri\GH21703), mRNA	phu:Phum_PHUM593160	1021	7.92785e-133	--	--	--	O01404	968	1.36799e-125	Peptidylglycine alpha-hydroxylating monooxygenase	PF05090//PF01082	Vitamin K-dependent gamma-carboxylase//Copper type II ascorbate-dependent monooxygenase, N-terminal domain	GO:0055114//GO:0017187	oxidation-reduction process//peptidyl-glutamic acid carboxylation	GO:0005507//GO:0008488//GO:0004497//GO:0016715	copper ion binding//gamma-glutamyl carboxylase activity//monooxygenase activity//oxidoreductase activity, acting on paired donors, with incorporation or reduction of molecular oxygen, reduced ascorbate as one donor, and incorporation of one atom of oxygen	--	--	KOG3567	Peptidylglycine alpha-amidating monooxygenase
comp111879_c0	158.969	1.75607	6.5003	9.3277e-40	1.5123e-37	272	--	--	--	--	--	--	--	--	--	--	--	--	--	--	--	--	--	--	--	--	--	--	--	--	--	--	--	--	--	--
comp112381_c0	125.988	15.0816	3.0624	2.2827e-24	2.5345e-22	517	--	--	--	--	--	--	--	--	--	--	--	--	--	--	--	--	--	--	--	--	--	--	--	--	--	--	--	--	--	--
comp113333_c0	36.4408	3.71874	3.2927	1.6133e-08	7.4777e-07	463	--	--	--	--	--	--	--	--	--	--	--	--	--	--	--	--	--	--	--	--	--	--	--	--	--	--	--	--	--	--
comp113960_c0	38.6589	6.921	2.4817	3.6092e-07	1.4714e-05	433	--	--	--	--	--	--	--	--	--	--	--	--	--	--	--	--	--	--	--	--	--	--	--	--	--	--	--	--	--	--
comp114734_c0	74.3603	179.946	-1.275	3.4674e-10	1.8256e-08	3270	328700364	XP_001946672.2	2035	0	PREDICTED: chorion peroxidase-like [Acyrthosiphon pisum]	260782023	XM_002586047.1	35	2.13076e-06	Branchiostoma floridae hypothetical protein, mRNA	api:100160088	2035	0	--	--	--	Q9VEG6	1058	2.63456e-126	Chorion peroxidase	PF06444//PF03098	NADH dehydrogenase subunit 2 C-terminus//Animal haem peroxidase	GO:0006979//GO:0006120//GO:0055114	response to oxidative stress//mitochondrial electron transport, NADH to ubiquinone//oxidation-reduction process	GO:0020037//GO:0004601//GO:0008137	heme binding//peroxidase activity//NADH dehydrogenase (ubiquinone) activity	--	--	KOG2408	Peroxidase/oxygenase
comp115051_c0	175.479	4.54513	5.2708	3.037e-44	5.4232e-42	215	--	--	--	--	--	--	--	--	--	--	--	--	--	--	--	--	--	--	--	--	--	--	--	--	--	--	--	--	--	--
comp117265_c0	56.5455	15.4173	1.8749	1.79e-07	7.4918e-06	2548	--	--	--	--	--	--	--	--	--	--	--	--	--	--	--	--	--	--	--	--	PF01097	Arthropod defensin	GO:0006952	defense response	--	--	--	--	--	--
comp119891_c0	30.5257	7.43749	2.0371	5.3974e-05	0.0015929	989	--	--	--	--	--	--	--	--	--	--	--	--	--	--	--	--	--	--	--	--	--	--	--	--	--	--	--	--	--	--
comp121926_c0	25.4557	5.68141	2.1637	0.0001322	0.0036126	585	--	--	--	--	--	--	--	--	--	--	--	--	--	--	--	--	--	--	--	--	--	--	--	--	--	--	--	--	--	--
comp130509_c0	71.0626	0.413194	7.4261	1.0244e-17	8.4821e-16	258	--	--	--	--	--	--	--	--	--	--	--	--	--	--	--	--	--	--	--	--	--	--	--	--	--	--	--	--	--	--
comp138619_c0	63.6805	0.413194	7.2679	3.251e-16	2.4701e-14	354	54042606	AAV28476.1	251	2.20513e-25	arthrodial cuticle protein AMP8.1 [Callinectes sapidus]	--	--	--	--	--	tca:658557	163	2.50305e-12	--	--	--	P81577	297	1.33984e-33	Cuticle protein AM1199	PF00379	Insect cuticle protein	--	--	GO:0042302	structural constituent of cuticle	--	--	--	--
comp14801_c0	19.2238	0	5.2648	3.8814e-06	0.00013686	633	327261893	XP_003215761.1	298	5.03402e-28	PREDICTED: ectonucleotide pyrophosphatase/phosphodiesterase family member 3-like [Anolis carolinensis]	--	--	--	--	--	mdo:100031034	264	1.84058e-23	K01513	nucleotide pyrophosphatase [EC:3.6.1.9]	http://www.genome.jp/dbget-bin/www_bget?ko:K01513	O14638	253	3.3339e-23	Ectonucleotide pyrophosphatase/phosphodiesterase family member 3	--	--	--	--	--	--	--	--	KOG2645	Type I phosphodiesterase/nucleotide pyrophosphatase
comp153725_c0	48.4821	3.92534	3.6266	1.4035e-11	8.1413e-10	358	--	--	--	--	--	--	--	--	--	--	--	--	--	--	--	--	--	--	--	--	PF04546	Sigma-70, non-essential region	GO:0006355//GO:0006352	regulation of transcription, DNA-dependent//DNA-dependent transcription, initiation	GO:0003677//GO:0016987//GO:0003700	DNA binding//sigma factor activity//sequence-specific DNA binding transcription factor activity	--	--	--	--
comp161569_c0	30.6314	135.532	-2.1455	5.0606e-16	3.8225e-14	499	118385490	EAS05629.1	154	6.07485e-11	hypothetical protein TTHERM_00713220 [Tetrahymena thermophila SB210]	--	--	--	--	--	tet:TTHERM_00713220	154	6.49786e-11	--	--	--	--	--	--	--	--	--	--	--	--	--	--	--	--	--
comp166942_c0	199.526	0.206597	9.9155	1.9825e-35	2.8989e-33	664	--	--	--	--	--	--	--	--	--	--	--	--	--	--	--	--	--	--	--	--	--	--	--	--	--	--	--	--	--	--
comp190140_c0	33.272	82.9487	-1.3179	1.1752e-05	0.0003856	1592	356651194	AET34914.1	837	3.24058e-104	prophenoloxide activating enzyme III [Macrobrachium rosenbergii]	--	--	--	--	--	dan:Dana_GF23281	499	2.01875e-54	--	--	--	P13582	402	9.05438e-42	Serine protease easter	PF00089//PF00729//PF02395	Trypsin//Viral coat protein (S domain)//Immunoglobulin A1 protease	GO:0006508	proteolysis	GO:0004252//GO:0005198	serine-type endopeptidase activity//structural molecule activity	GO:0019028	viral capsid	KOG3627	Trypsin
comp22490_c0	19.5407	1.34288	3.8631	1.1854e-05	0.0003883	356	--	--	--	--	--	--	--	--	--	--	--	--	--	--	--	--	--	--	--	--	--	--	--	--	--	--	--	--	--	--
comp238885_c0	159.268	0	8.3153	8.8875e-35	1.2947e-32	800	--	--	--	--	--	--	--	--	--	--	--	--	--	--	--	--	--	--	--	--	--	--	--	--	--	--	--	--	--	--
comp279434_c0	0	14.4618	-4.8542	0.00012597	0.0034619	335	--	--	--	--	--	--	--	--	--	--	--	--	--	--	--	--	--	--	--	--	--	--	--	--	--	--	--	--	--	--
comp27983_c0	60.8402	3.09895	4.2952	1.7712e-15	1.295e-13	551	--	--	--	--	--	--	--	--	--	--	--	--	--	--	--	--	--	--	--	--	PF04625//PF01690//PF07174	DEC-1 protein, N-terminal region//Potato leaf roll virus readthrough protein//Fibronectin-attachment protein (FAP)	GO:0007304	chorion-containing eggshell formation	GO:0005213//GO:0050840	structural constituent of chorion//extracellular matrix binding	GO:0019028//GO:0005576//GO:0042600	viral capsid//extracellular region//chorion	--	--
comp30110_c0	0.845003	24.8908	-4.8805	4.78e-07	1.9194e-05	560	--	--	--	--	--	--	--	--	--	--	--	--	--	--	--	--	--	--	--	--	--	--	--	--	--	--	--	--	--	--
comp301685_c0	26.512	0	5.7286	5.3932e-08	2.3857e-06	333	--	--	--	--	--	--	--	--	--	--	--	--	--	--	--	--	--	--	--	--	--	--	--	--	--	--	--	--	--	--
comp302044_c0	47.0033	0	6.5547	7.6953e-13	4.833e-11	203	--	--	--	--	--	121484196	EF101998.1	182	2.17783e-89	Portunus pelagicus cuticle protein CUT6-like mRNA, complete sequence	--	--	--	--	--	--	P81580	104	2.9303e-06	Cuticle protein CP1158	PF08140	Crustacean cuticle protein repeat	--	--	GO:0042302	structural constituent of cuticle	--	--	--	--
comp30784_c0	7.0769	30.8728	-2.1251	0.00012013	0.0033178	262	--	--	--	--	--	--	--	--	--	--	nve:NEMVE_v1g161862	112	7.93866e-06	--	--	--	--	--	--	--	--	--	--	--	--	--	--	--	--	--
comp31462_c0	0	57.0207	-6.8334	2.089e-14	1.4327e-12	585	--	--	--	--	--	--	--	--	--	--	ame:411597	151	4.41078e-09	--	--	--	--	--	--	--	PF05463	Sclerostin (SOST)	--	--	--	--	GO:0005615	extracellular space	--	--
comp322317_c0	1344.62	0	11.393	1.5153e-180	8.6347e-178	406	--	--	--	--	--	--	--	--	--	--	--	--	--	--	--	--	--	--	--	--	--	--	--	--	--	--	--	--	--	--
comp32798_c0	207.343	0	8.6959	6.2291e-43	1.0873e-40	949	--	--	--	--	--	--	--	--	--	--	--	--	--	--	--	--	--	--	--	--	PF01213	Adenylate cyclase associated (CAP) N terminal	GO:0007010	cytoskeleton organization	GO:0003779	actin binding	--	--	--	--
comp33969_c0	0	16.1146	-5.0103	4.7357e-05	0.0014073	366	--	--	--	--	--	--	--	--	--	--	--	--	--	--	--	--	--	--	--	--	--	--	--	--	--	--	--	--	--	--
comp34677_c0	63.1545	214.448	-1.7637	6.688e-19	5.9304e-17	603	--	--	--	--	--	--	--	--	--	--	--	--	--	--	--	--	--	--	--	--	--	--	--	--	--	--	--	--	--	--
comp34866_c0	76.0503	1.03298	6.2021	4.4952e-20	4.1973e-18	759	--	--	--	--	--	--	--	--	--	--	--	--	--	--	--	--	--	--	--	--	--	--	--	--	--	--	--	--	--	--
comp34960_c0	148.468	479.04	-1.69	8.2043e-38	1.2717e-35	332	--	--	--	--	--	--	--	--	--	--	--	--	--	--	--	--	--	--	--	--	PF00095//PF03613	WAP-type (Whey Acidic Protein) 'four-disulfide core'//PTS system mannose/fructose/sorbose family IID component	GO:0009401	phosphoenolpyruvate-dependent sugar phosphotransferase system	GO:0030414	peptidase inhibitor activity	GO:0016021//GO:0005576	integral to membrane//extracellular region	--	--
comp35019_c0	233.6	0	8.8679	3.4356e-47	6.4004e-45	278	--	--	--	--	--	--	--	--	--	--	--	--	--	--	--	--	--	--	--	--	--	--	--	--	--	--	--	--	--	--
comp35328_c0	96.8289	0	7.5974	2.9605e-23	3.1174e-21	300	--	--	--	--	--	--	--	--	--	--	--	--	--	--	--	--	--	--	--	--	--	--	--	--	--	--	--	--	--	--
comp35601_c0	23.3432	61.3489	-1.394	7.8542e-05	0.0022578	1083	--	--	--	--	--	--	--	--	--	--	--	--	--	--	--	--	--	--	--	--	PF01607	Chitin binding Peritrophin-A domain	GO:0006030	chitin metabolic process	GO:0008061	chitin binding	GO:0005576	extracellular region	--	--
comp35636_c0	5296.82	0.413194	13.646	0	0	630	--	--	--	--	--	121484220	EF102014.1	531	0	Portunus pelagicus cuticle protein BD2 mRNA, complete cds	--	--	--	--	--	--	P81583	315	1.19752e-34	Cuticle protein CP1499	--	--	--	--	--	--	--	--	--	--
comp35638_c0	27.6739	0	5.7905	2.7767e-08	1.2629e-06	363	--	--	--	--	--	112691376	AL928887.14	36	6.06882e-08	Zebrafish DNA sequence from clone CH211-136O14 in linkage group 23, complete sequence	--	--	--	--	--	--	--	--	--	--	PF04625	DEC-1 protein, N-terminal region	GO:0007304	chorion-containing eggshell formation	GO:0005213	structural constituent of chorion	GO:0005576//GO:0042600	extracellular region//chorion	--	--
comp35641_c0	19.6252	2.4616	2.995	6.881e-05	0.0019899	638	--	--	--	--	--	--	--	--	--	--	--	--	--	--	--	--	--	--	--	--	--	--	--	--	--	--	--	--	--	--
comp35687_c0	0	15.1849	-4.9246	8.1977e-05	0.0023392	416	--	--	--	--	--	--	--	--	--	--	--	--	--	--	--	--	--	--	--	--	--	--	--	--	--	--	--	--	--	--
comp35751_c0	63.2696	24.2751	1.382	6.7522e-06	0.00022992	2201	--	--	--	--	--	--	--	--	--	--	--	--	--	--	--	--	--	--	--	--	PF00731	AIR carboxylase	GO:0006189	'de novo' IMP biosynthetic process	GO:0034023	5-(carboxyamino)imidazole ribonucleotide mutase activity	--	--	--	--
comp35774_c0	4.54189	25.5044	-2.4894	0.00010995	0.0030585	478	--	--	--	--	--	--	--	--	--	--	--	--	--	--	--	--	--	--	--	--	--	--	--	--	--	--	--	--	--	--
comp35779_c0	8.34441	1131.63	-7.0834	8.9027e-251	7.0404e-248	1069	328786416	XP_003250788.1	506	4.45116e-57	PREDICTED: arrestin homolog isoform 1 [Apis mellifera]	--	--	--	--	--	ame:550791	506	4.76111e-57	K13805	arrestin-2	http://www.genome.jp/dbget-bin/www_bget?ko:K13805	P32122	489	1.64676e-55	Arrestin homolog	PF05493	ATP synthase subunit H	GO:0015991	ATP hydrolysis coupled proton transport	GO:0015078	hydrogen ion transmembrane transporter activity	GO:0033179	proton-transporting V-type ATPase, V0 domain	KOG3865	Arrestin
comp35779_c1	4.33064	1438.79	-8.3761	1.325e-285	1.141e-282	726	1703416	AAA82007.1	663	6.64233e-82	arrestin [Limulus polyphemus]	--	--	--	--	--	nvi:100115165	629	1.0178e-76	K13805	arrestin-2	http://www.genome.jp/dbget-bin/www_bget?ko:K13805	P51484	663	5.6766e-83	Arrestin, lateral eye	PF01899	Na+/H+ ion antiporter subunit	GO:0006812	cation transport	GO:0008324	cation transmembrane transporter activity	GO:0016021	integral to membrane	KOG3865	Arrestin
comp35805_c0	2.74626	37.394	-3.7673	9.0801e-09	4.3332e-07	777	--	--	--	--	--	--	--	--	--	--	--	--	--	--	--	--	--	--	--	--	PF00594//PF07657	Vitamin K-dependent carboxylation/gamma-carboxyglutamic (GLA) domain//N terminus of Notch ligand	GO:0007275//GO:0007219	multicellular organismal development//Notch signaling pathway	GO:0005509	calcium ion binding	GO:0005576//GO:0016021	extracellular region//integral to membrane	--	--
comp35806_c0	20.5969	66.2143	-1.6847	1.8712e-06	6.9434e-05	2625	346470769	AEO35229.1	554	1.31314e-60	hypothetical protein [Amblyomma maculatum]	--	--	--	--	--	ame:551256	489	2.47247e-51	--	--	--	Q5ZJH7	427	1.27856e-43	Protein CNPPD1	PF08613//PF00646	Cyclin//F-box domain	GO:0000079	regulation of cyclin-dependent protein kinase activity	GO:0005515//GO:0019901	protein binding//protein kinase binding	--	--	KOG1674	Cyclin
comp35816_c0	109.217	14.9783	2.8662	3.5657e-20	3.3456e-18	904	--	--	--	--	--	--	--	--	--	--	--	--	--	--	--	--	--	--	--	--	--	--	--	--	--	--	--	--	--	--
comp35844_c0	29.4695	1710.7	-5.8592	0	0	405	--	--	--	--	--	311739208	HM765425.1	75	1.42891e-29	Celuca pugilator opsin protein (Rh1) mRNA, complete cds	--	--	--	--	--	--	--	--	--	--	--	--	--	--	--	--	--	--	--	--
comp35857_c0	80.8066	277.417	-1.7795	2.771e-24	3.0592e-22	2575	307174541	EFN64991.1	1011	4.79527e-126	Zinc-type alcohol dehydrogenase-like protein C1773.06c [Camponotus floridanus]	--	--	--	--	--	nvi:100114025	972	2.63732e-120	--	--	--	Q4J781	158	5.76409e-10	NAD-dependent alcohol dehydrogenase	PF00107//PF09402//PF08240	Zinc-binding dehydrogenase//Man1-Src1p-C-terminal domain//Alcohol dehydrogenase GroES-like domain	GO:0055114	oxidation-reduction process	GO:0008270//GO:0016491	zinc ion binding//oxidoreductase activity	GO:0005639	integral to nuclear inner membrane	KOG1198	Zinc-binding oxidoreductase
comp35890_c0	93.7404	32.2818	1.538	3.6346e-09	1.7828e-07	1447	389610049	BAM18636.1	542	4.87157e-64	multiprotein bridging factor 1 [Papilio xuthus]	--	--	--	--	--	bfo:BRAFLDRAFT_124447	519	1.51633e-60	K03627	putative transcription factor	http://www.genome.jp/dbget-bin/www_bget?ko:K03627	P69736	500	6.68854e-59	Endothelial differentiation-related factor 1	PF06056//PF01381	Putative ATPase subunit of terminase (gpP-like)//Helix-turn-helix	GO:0019069	viral capsid assembly	GO:0005524//GO:0043565	ATP binding//sequence-specific DNA binding	--	--	KOG3398	Transcription factor MBF1
comp35972_c0	10.0344	495.108	-5.6247	4.3387e-115	1.7156e-112	939	--	--	--	--	--	--	--	--	--	--	--	--	--	--	--	--	--	--	--	--	--	--	--	--	--	--	--	--	--	--
comp35988_c0	1524.33	4051.73	-1.4104	7.7457e-231	5.5583e-228	1295	225348408	ACX47133.1	1707	0	prophenoloxidase-activating factor [Portunus trituberculatus]	294959381	FJ769222.2	1284	0	Portunus trituberculatus phenoloxidase activating factor mRNA, complete cds	ame:550683	800	2.12643e-99	--	--	--	Q8VIF2	345	4.29146e-35	Serine protease 42	PF00089//PF02395//PF00260	Trypsin//Immunoglobulin A1 protease//Protamine P1	GO:0006508//GO:0007283	proteolysis//spermatogenesis	GO:0004252//GO:0003677	serine-type endopeptidase activity//DNA binding	GO:0005634//GO:0000786	nucleus//nucleosome	KOG3627	Trypsin
comp36033_c0	52.3902	114.145	-1.1235	7.5138e-06	0.00025411	809	328796230	AEB40304.1	239	7.04328e-23	mitochondrial ATP synthase epsilon subunit precursor [Litopenaeus vannamei]	--	--	--	--	--	tca:658713	164	2.06824e-12	--	--	--	Q41898	134	3.71917e-09	ATP synthase subunit epsilon, mitochondrial	PF04627	Mitochondrial ATP synthase epsilon chain	GO:0015986	ATP synthesis coupled proton transport	GO:0046961//GO:0046933	proton-transporting ATPase activity, rotational mechanism//hydrogen ion transporting ATP synthase activity, rotational mechanism	GO:0000275	mitochondrial proton-transporting ATP synthase complex, catalytic core F(1)	KOG3495	Mitochondrial F1F0-ATP synthase, subunit epsilon/ATP15
comp36060_c0	16.2653	1.54948	3.3919	0.00013412	0.0036574	312	--	--	--	--	--	--	--	--	--	--	--	--	--	--	--	--	--	--	--	--	PF00122//PF03739//PF05529//PF00520//PF07655	E1-E2 ATPase//Predicted permease YjgP/YjgQ family//B-cell receptor-associated protein 31-like//Ion transport protein//Secretin N-terminal domain	GO:0055085//GO:0009297//GO:0006811//GO:0006886	transmembrane transport//pilus assembly//ion transport//intracellular protein transport	GO:0046872//GO:0005216//GO:0000166	metal ion binding//ion channel activity//nucleotide binding	GO:0016020//GO:0019867//GO:0005783//GO:0016021	membrane//outer membrane//endoplasmic reticulum//integral to membrane	--	--
comp36064_c0	95.1685	0.309895	8.2626	1.4819e-21	1.4954e-19	382	54042606	AAV28476.1	326	1.74149e-36	arthrodial cuticle protein AMP8.1 [Callinectes sapidus]	--	--	--	--	--	dmo:Dmoj_GI12010	186	7.31557e-16	--	--	--	P81384	329	2.07685e-38	Cuticle protein AMP1A	PF00379	Insect cuticle protein	--	--	GO:0042302	structural constituent of cuticle	--	--	KOG1187	Serine/threonine protein kinase
comp36068_c0	1025.92	263.803	1.9594	1.1194e-115	4.5183e-113	2047	--	--	--	--	--	--	--	--	--	--	--	--	--	--	--	--	--	--	--	--	PF12837//PF00870	4Fe-4S binding domain//P53 DNA-binding domain	--	--	GO:0009055//GO:0044212//GO:0051536	electron carrier activity//transcription regulatory region DNA binding//iron-sulfur cluster binding	--	--	--	--
comp36090_c0	33.0607	153.192	-2.2121	1.3834e-18	1.2019e-16	963	--	--	--	--	--	--	--	--	--	--	--	--	--	--	--	--	--	--	--	--	PF07525	SOCS box	GO:0035556	intracellular signal transduction	--	--	--	--	--	--
comp36117_c0	106.051	52.7855	1.0065	3.7028e-06	0.00013104	802	391347875	XP_003748179.1	230	1.77692e-20	PREDICTED: histone H1.0-A-like [Metaseiulus occidentalis]	--	--	--	--	--	nve:NEMVE_v1g29793	213	5.3938e-19	--	--	--	P15870	214	2.72335e-19	Histone H1-delta	PF00538//PF07382//PF01402	linker histone H1 and H5 family//Histone H1-like nucleoprotein HC2//Ribbon-helix-helix protein, copG family	GO:0030261//GO:0006355//GO:0006334	chromosome condensation//regulation of transcription, DNA-dependent//nucleosome assembly	GO:0003677	DNA binding	GO:0005634//GO:0000786	nucleus//nucleosome	KOG4012	Histone H1
comp361282_c0	15.3157	1.23958	3.6271	0.00014571	0.0039345	503	--	--	--	--	--	--	--	--	--	--	--	--	--	--	--	--	--	--	--	--	--	--	--	--	--	--	--	--	--	--
comp36169_c0	3099.9	12203.6	-1.977	0	0	656	--	--	--	--	--	--	--	--	--	--	--	--	--	--	--	--	--	--	--	--	--	--	--	--	--	--	--	--	--	--
comp36187_c0	90.6266	202.981	-1.1633	7.3262e-10	3.7802e-08	1013	--	--	--	--	--	--	--	--	--	--	tca:658540	155	4.36628e-10	K04680	inhibitor of DNA binding, dominant negative helix-loop-helix protein	http://www.genome.jp/dbget-bin/www_bget?ko:K04680	P18491	142	3.66199e-09	Protein extra-macrochaetae	--	--	--	--	--	--	--	--	--	--
comp36208_c1	24.9276	4.23524	2.5572	3.3021e-05	0.0010044	713	--	--	--	--	--	--	--	--	--	--	--	--	--	--	--	--	--	--	--	--	--	--	--	--	--	--	--	--	--	--
comp36220_c0	159.177	72.5258	1.1341	5.8872e-10	3.0417e-08	357	--	--	--	--	--	--	--	--	--	--	--	--	--	--	--	--	--	--	--	--	PF04684	BAF1 / ABF1 chromatin reorganising factor	GO:0006338	chromatin remodeling	GO:0003677	DNA binding	GO:0005634	nucleus	--	--
comp36223_c0	27.3591	3.23118	3.0819	1.9357e-06	7.1506e-05	547	--	--	--	--	--	--	--	--	--	--	--	--	--	--	--	--	--	--	--	--	--	--	--	--	--	--	--	--	--	--
comp36241_c0	111.963	8.47047	3.7244	3.6594e-25	4.1584e-23	1461	--	--	--	--	--	--	--	--	--	--	--	--	--	--	--	--	--	--	--	--	PF00170//PF07716	bZIP transcription factor//Basic region leucine zipper	GO:0006355	regulation of transcription, DNA-dependent	GO:0043565//GO:0003700//GO:0046983	sequence-specific DNA binding//sequence-specific DNA binding transcription factor activity//protein dimerization activity	--	--	--	--
comp36281_c0	14.8932	45.5546	-1.6129	0.00013143	0.003594	1806	91076812	EEZ98378.1	498	4.50887e-55	hypothetical protein TcasGA2_TC000837 [Tribolium castaneum]	--	--	--	--	--	tca:663219	498	4.82284e-55	--	--	--	Q9JJZ6	430	2.6094e-46	Krueppel-like factor 13	PF00711//PF00451//PF01485//PF02892//PF00096	Beta defensin//Scorpion short toxin//IBR domain//BED zinc finger//Zinc finger, C2H2 type	GO:0006952//GO:0009405	defense response//pathogenesis	GO:0003677//GO:0008200//GO:0008270	DNA binding//ion channel inhibitor activity//zinc ion binding	GO:0005622//GO:0005576	intracellular//extracellular region	KOG1721	FOG: Zn-finger
comp36322_c0	934.693	153.088	2.6101	1.2022e-145	5.6126e-143	1312	158288205	EAA05760.4	488	1.31714e-55	AGAP009405-PA [Anopheles gambiae str. PEST]	--	--	--	--	--	aga:AgaP_AGAP009405	488	1.40885e-55	--	--	--	O76217	117	5.19305e-06	Peritrophin-1	PF01607	Chitin binding Peritrophin-A domain	GO:0006030	chitin metabolic process	GO:0008061	chitin binding	GO:0005576	extracellular region	--	--
comp36383_c0	680.174	1944.77	-1.5156	3.0297e-125	1.3191e-122	416	--	--	--	--	--	--	--	--	--	--	--	--	--	--	--	--	--	--	--	--	PF00095//PF05676	WAP-type (Whey Acidic Protein) 'four-disulfide core'//NADH-ubiquinone oxidoreductase B18 subunit (NDUFB7)	--	--	GO:0003954//GO:0008137//GO:0030414	NADH dehydrogenase activity//NADH dehydrogenase (ubiquinone) activity//peptidase inhibitor activity	GO:0005576//GO:0005739	extracellular region//mitochondrion	--	--
comp36422_c0	101.813	0.206597	8.9449	2.5453e-21	2.5161e-19	365	--	--	--	--	--	--	--	--	--	--	--	--	--	--	--	--	--	--	--	--	--	--	--	--	--	--	--	--	--	--
comp36467_c0	50.2777	18.3871	1.4512	3.2978e-05	0.0010039	958	--	--	--	--	--	--	--	--	--	--	--	--	--	--	--	--	--	--	--	--	PF00228	Bowman-Birk serine protease inhibitor family	--	--	GO:0004867	serine-type endopeptidase inhibitor activity	GO:0005576	extracellular region	--	--
comp36475_c0	2318.01	0.206597	13.454	1.2044e-211	8.0464e-209	954	--	--	--	--	--	121484218	EF102013.1	815	0	Portunus pelagicus cuticle protein BD1 mRNA, complete cds	--	--	--	--	--	--	P81584	200	3.23776e-17	Cuticle protein CP1876	--	--	--	--	--	--	--	--	--	--
comp36633_c1	21.8645	3.30555	2.7256	5.8941e-05	0.0017251	805	--	--	--	--	--	--	--	--	--	--	--	--	--	--	--	--	--	--	--	--	--	--	--	--	--	--	--	--	--	--
comp36701_c0	17.5338	1.96267	3.1592	0.00011729	0.0032486	629	--	--	--	--	--	--	--	--	--	--	--	--	--	--	--	--	--	--	--	--	--	--	--	--	--	--	--	--	--	--
comp36794_c0	75.0965	6.4045	3.5516	6.9352e-17	5.4957e-15	972	--	--	--	--	--	--	--	--	--	--	--	--	--	--	--	--	--	--	--	--	--	--	--	--	--	--	--	--	--	--
comp36805_c0	94.6403	45.7612	1.0483	6.6063e-06	0.00022535	1657	319893944	ADV76253.1	949	2.06004e-123	Ras homolog enriched in brain [Carcinus maenas]	319893943	HM989970.1	165	5.78825e-79	Carcinus maenas Ras homolog enriched in brain (Rheb) mRNA, complete cds	nvi:100113870	732	6.82931e-91	K07208	Ras homolog enriched in brain	http://www.genome.jp/dbget-bin/www_bget?ko:K07208	Q9VND8	685	5.79208e-85	GTP-binding protein Rheb homolog	PF00071//PF03029//PF06512//PF00009//PF00025//PF08477	Ras family//Conserved hypothetical ATP binding protein//Sodium ion transport-associated//Elongation factor Tu GTP binding domain//ADP-ribosylation factor family//Miro-like protein	GO:0007264//GO:0006814	small GTPase mediated signal transduction//sodium ion transport	GO:0000166//GO:0005248//GO:0005525//GO:0003924	nucleotide binding//voltage-gated sodium channel activity//GTP binding//GTPase activity	GO:0005622//GO:0001518	intracellular//voltage-gated sodium channel complex	KOG0395	Ras-related GTPase
comp36824_c0	30.7349	5.26822	2.5445	4.2704e-06	0.00014908	1025	307206524	EFN84550.1	187	2.80015e-14	hypothetical protein EAI_07375 [Harpegnathos saltator]	--	--	--	--	--	nvi:100123493	180	3.96787e-13	--	--	--	--	--	--	--	PF01056//PF03032	Myc amino-terminal region//Brevenin/esculentin/gaegurin/rugosin family	GO:0006355//GO:0006952//GO:0042742	regulation of transcription, DNA-dependent//defense response//defense response to bacterium	GO:0003700	sequence-specific DNA binding transcription factor activity	GO:0005634//GO:0005576	nucleus//extracellular region	--	--
comp36831_c0	83.0142	629.785	-2.9234	2.4904e-98	8.5402e-96	450	--	--	--	--	--	--	--	--	--	--	--	--	--	--	--	--	--	--	--	--	PF00093//PF05375//PF06453	von Willebrand factor type C domain//Pacifastin inhibitor (LCMII)//Type II heat-labile enterotoxin , B subunit (LT-IIB)	GO:0009405	pathogenesis	GO:0005515//GO:0030414	protein binding//peptidase inhibitor activity	GO:0005576	extracellular region	--	--
comp36848_c0	58.7277	25.3908	1.2097	8.036e-05	0.002303	1354	91083777	EFA04363.1	373	1.05039e-39	hypothetical protein TcasGA2_TC014659 [Tribolium castaneum]	--	--	--	--	--	tca:661051	373	1.12353e-39	--	--	--	Q9CQ92	322	1.35473e-33	Mitochondrial fission 1 protein	PF04144//PF07127	SCAMP family//Late nodulin protein	GO:0015031//GO:0009878	protein transport//nodule morphogenesis	GO:0046872	metal ion binding	GO:0016021	integral to membrane	KOG3364	Membrane protein involved in organellar division
comp36850_c0	20.8082	89.5598	-2.1057	7.521e-11	4.1457e-09	3276	356651194	AET34914.1	848	2.0033e-100	prophenoloxide activating enzyme III [Macrobrachium rosenbergii]	110339422	DQ667138.1	480	0	Callinectes sapidus prophenoloxidase activating enzyme III mRNA, complete cds	aag:AaeL_AAEL000037	460	3.09349e-47	--	--	--	P13582	322	5.25255e-30	Serine protease easter	PF00089	Trypsin	GO:0006508	proteolysis	GO:0004252	serine-type endopeptidase activity	--	--	KOG3627	Trypsin
comp36872_c0	43.7289	103.195	-1.2387	3.5328e-06	0.00012559	1617	58377717	EAA05499.2	629	1.49354e-74	AGAP010878-PA [Anopheles gambiae str. PEST]	--	--	--	--	--	aga:AgaP_AGAP010878	629	1.59754e-74	K09884	aquaporin rerated protein, invertebrate	http://www.genome.jp/dbget-bin/www_bget?ko:K09884	Q8CHJ2	155	4.88438e-10	Aquaporin-12	PF00511//PF00230	E2 (early) protein, C terminal//Major intrinsic protein	GO:0006810//GO:0006355//GO:0006275	transport//regulation of transcription, DNA-dependent//regulation of DNA replication	GO:0003677//GO:0003700//GO:0005215	DNA binding//sequence-specific DNA binding transcription factor activity//transporter activity	GO:0016020//GO:0042025	membrane//host cell nucleus	--	--
comp36882_c0	69.079	3.30555	4.3853	1.6179e-17	1.3226e-15	298	--	--	--	--	--	--	--	--	--	--	--	--	--	--	--	--	--	--	--	--	--	--	--	--	--	--	--	--	--	--
comp37723_c0	823.623	6.19791	7.0541	2.5154e-192	1.5721e-189	1477	288869500	NP_001165857.1	588	1.08509e-68	cuticular protein analogous to peritrophins 3-B precursor [Acyrthosiphon pisum]	--	--	--	--	--	api:100162975	588	1.16064e-68	--	--	--	Q25255	135	2.24214e-07	Peritrophin-44	PF01607	Chitin binding Peritrophin-A domain	GO:0006030	chitin metabolic process	GO:0008061	chitin binding	GO:0005576	extracellular region	--	--
comp377356_c0	17.8813	1.03298	4.1136	1.9836e-05	0.00062392	684	--	--	--	--	--	--	--	--	--	--	--	--	--	--	--	--	--	--	--	--	PF05187	Electron transfer flavoprotein-ubiquinone oxidoreductase	GO:0055114	oxidation-reduction process	GO:0004174	electron-transferring-flavoprotein dehydrogenase activity	--	--	KOG2085	Serine/threonine protein phosphatase 2A, regulatory subunit
comp38044_c0	82.4934	0.309895	8.0564	2.8559e-19	2.5796e-17	313	--	--	--	--	--	--	--	--	--	--	--	--	--	--	--	--	--	--	--	--	--	--	--	--	--	--	--	--	KOG3671	Actin regulatory protein (Wiskott-Aldrich syndrome protein)
comp382412_c0	58.3052	0	6.8656	2.4287e-15	1.7558e-13	265	--	--	--	--	--	--	--	--	--	--	--	--	--	--	--	--	--	--	--	--	--	--	--	--	--	--	--	--	--	--
comp38285_c0	206.481	0	8.6899	8.6367e-43	1.5008e-40	501	--	--	--	--	--	--	--	--	--	--	--	--	--	--	--	--	--	--	--	--	--	--	--	--	--	--	--	--	KOG3544	Collagens (type IV and type XIII), and related proteins
comp38322_c0	70.8408	5.16492	3.7778	1.217e-16	9.4129e-15	598	253735765	BAH72338.1	203	1.22882e-17	ACYPI001681 [Acyrthosiphon pisum]	--	--	--	--	--	api:100160381	203	1.31438e-17	--	--	--	--	--	--	--	PF00379	Insect cuticle protein	--	--	GO:0042302	structural constituent of cuticle	--	--	--	--
comp38356_c0	995.222	0.103298	13.234	5.2497e-96	1.7689e-93	246	--	--	--	--	--	--	--	--	--	--	--	--	--	--	--	--	--	--	--	--	--	--	--	--	--	--	--	--	--	--
comp39577_c0	181.359	10.1232	4.1631	2.6071e-42	4.4505e-40	1426	321466108	EFX77105.1	487	5.40144e-56	hypothetical protein DAPPUDRAFT_106356 [Daphnia pulex]	--	--	--	--	--	tca:660998	381	4.81186e-41	--	--	--	--	--	--	--	PF01607	Chitin binding Peritrophin-A domain	GO:0006030	chitin metabolic process	GO:0008061	chitin binding	GO:0005576	extracellular region	--	--
comp39593_c0	19.8576	64.8456	-1.7073	1.8859e-06	6.9798e-05	1217	--	--	--	--	--	157887508	AM411665.1	40	1.29518e-09	Plasmodiophora brassicae beta tub gene for beta tubulin, clone PbBTUB	--	--	--	--	--	--	--	--	--	--	--	--	--	--	--	--	--	--	--	--
comp39602_c0	18.0989	61.0876	-1.755	2.3374e-06	8.5208e-05	1118	390331662	XP_003723328.1	672	3.42574e-83	PREDICTED: ES1 protein homolog, mitochondrial-like [Strongylocentrotus purpuratus]	--	--	--	--	--	rno:294326	669	1.33007e-82	--	--	--	P56571	669	1.06269e-83	ES1 protein homolog, mitochondrial	--	--	--	--	--	--	--	--	--	--
comp39770_c0	54.8143	7.43749	2.8817	6.3849e-11	3.5295e-09	1176	--	--	--	--	--	--	--	--	--	--	--	--	--	--	--	--	--	--	--	--	--	--	--	--	--	--	--	--	--	--
comp39810_c0	18.4834	71.7924	-1.9576	2.9941e-08	1.3554e-06	1015	242014028	EEB14962.1	509	7.16528e-60	protein DJ-1, putative [Pediculus humanus corporis]	--	--	--	--	--	phu:Phum_PHUM336660	509	7.66422e-60	K05687	protein DJ-1	http://www.genome.jp/dbget-bin/www_bget?ko:K05687	Q99497	479	8.12636e-57	Protein DJ-1	--	--	--	--	--	--	--	--	KOG2764	Putative transcriptional regulator DJ-1
comp39977_c0	25.7726	4.13194	2.6409	1.7676e-05	0.0005619	1209	--	--	--	--	--	--	--	--	--	--	--	--	--	--	--	--	--	--	--	--	PF00499//PF00341	NADH-ubiquinone/plastoquinone oxidoreductase chain 6//Platelet-derived growth factor (PDGF)	GO:0055114	oxidation-reduction process	GO:0008083//GO:0008137	growth factor activity//NADH dehydrogenase (ubiquinone) activity	GO:0016020	membrane	--	--
comp39986_c0	39.9264	97.1987	-1.2836	3.4982e-06	0.00012448	566	--	--	--	--	--	--	--	--	--	--	--	--	--	--	--	--	--	--	--	--	PF02724	CDC45-like protein	GO:0006270	DNA replication initiation	--	--	--	--	KOG2992	Nucleolar GTPase/ATPase p130
comp40202_c0	68.6565	0.826388	6.3764	3.5244e-18	2.995e-16	495	--	--	--	--	--	--	--	--	--	--	--	--	--	--	--	--	--	--	--	--	--	--	--	--	--	--	--	--	--	--
comp40212_c0	32.0045	6.8177	2.2309	1.2832e-05	0.00041856	962	--	--	--	--	--	--	--	--	--	--	--	--	--	--	--	--	--	--	--	--	PF06140//PF02416//PF00341	Interferon-induced 6-16 family//mttA/Hcf106 family//Platelet-derived growth factor (PDGF)	GO:0015031	protein transport	GO:0008083//GO:0008565	growth factor activity//protein transporter activity	GO:0016020//GO:0016021	membrane//integral to membrane	--	--
comp40242_c0	51.6508	10.4331	2.3076	1.5988e-08	7.4198e-07	323	--	--	--	--	--	--	--	--	--	--	--	--	--	--	--	--	--	--	--	--	--	--	--	--	--	--	--	--	--	--
comp402902_c0	26.7232	0	5.74	4.7784e-08	2.1259e-06	209	--	--	--	--	--	--	--	--	--	--	--	--	--	--	--	--	--	--	--	--	--	--	--	--	--	--	--	--	--	--
comp41697_c0	8.66128	37.4973	-2.1141	2.404e-05	0.00074524	817	--	--	--	--	--	--	--	--	--	--	--	--	--	--	--	--	--	--	--	--	PF06160//PF03131//PF06005//PF07926//PF02183//PF02996//PF01025//PF08202//PF06009//PF09726//PF05791//PF04871//PF08702//PF10473//PF07716//PF10186//PF04977//PF05064//PF07462//PF04065//PF00170//PF00769//PF01496//PF00509//PF01920//PF06008	Septation ring formation regulator, EzrA//bZIP Maf transcription factor//Protein of unknown function (DUF904)//TPR/MLP1/MLP2-like protein//Homeobox associated leucine zipper//Prefoldin subunit//GrpE//Mis12-Mtw1 protein family//Laminin Domain II//Transmembrane protein//Bacillus haemolytic enterotoxin (HBL)//Uso1 / p115 like vesicle tethering protein, C terminal region//Fibrinogen alpha/beta chain …	GO:0000921//GO:0006457//GO:0007165//GO:0006886//GO:0007155//GO:0006606//GO:0000917//GO:0009405//GO:0006355//GO:0030168//GO:0043093//GO:0030334//GO:0030155//GO:0045995//GO:0010508//GO:0051258//GO:0015991//GO:0019064//GO:0007049	septin ring assembly//protein folding//signal transduction//intracellular protein transport//cell adhesion//protein import into nucleus//barrier septum assembly//pathogenesis//regulation of transcription, DNA-dependent//platelet activation//cytokinesis by binary fission//regulation of cell migration//regulation of cell adhesion//regulation of embryonic development//positive regulation of autophag…	GO:0045502//GO:0005102//GO:0046983//GO:0005515//GO:0015078//GO:0003700//GO:0008092//GO:0000774//GO:0017056//GO:0003677//GO:0008565//GO:0030674//GO:0051087//GO:0046789//GO:0043565//GO:0042803//GO:0051082//GO:0008134	dynein binding//receptor binding//protein dimerization activity//protein binding//hydrogen ion transmembrane transporter activity//sequence-specific DNA binding transcription factor activity//cytoskeletal protein binding//adenyl-nucleotide exchange factor activity//structural constituent of nuclear pore//DNA binding//protein transporter activity//protein binding, bridging//chaperone binding//host…	GO:0016020//GO:0019898//GO:0005737//GO:0016272//GO:0005604//GO:0033177//GO:0005643//GO:0005577//GO:0005606//GO:0016021//GO:0005634//GO:0019031//GO:0005940	membrane//extrinsic to membrane//cytoplasm//prefoldin complex//basement membrane//proton-transporting two-sector ATPase complex, proton-transporting domain//nuclear pore//fibrinogen complex//laminin-1 complex//integral to membrane//nucleus//viral envelope//septin ring	--	--
comp41832_c0	20.0688	0.723089	4.7946	3.0319e-06	0.00010848	1176	--	--	--	--	--	--	--	--	--	--	--	--	--	--	--	--	--	--	--	--	PF05281	Neuroendocrine protein 7B2 precursor (Secretogranin V)	GO:0007218	neuropeptide signaling pathway	--	--	GO:0030141	secretory granule	--	--
comp42314_c0	0.211251	16.9409	-6.3254	2.5765e-05	0.00079553	605	--	--	--	--	--	--	--	--	--	--	--	--	--	--	--	--	--	--	--	--	--	--	--	--	--	--	--	--	--	--
comp42890_c0	18.5901	1.23958	3.9066	1.8109e-05	0.00057423	1105	--	--	--	--	--	--	--	--	--	--	--	--	--	--	--	--	--	--	--	--	--	--	--	--	--	--	--	--	--	--
comp433192_c0	4.01376	26.0312	-2.6972	4.2255e-05	0.0012683	380	--	--	--	--	--	--	--	--	--	--	--	--	--	--	--	--	--	--	--	--	--	--	--	--	--	--	--	--	--	--
comp43899_c0	0.211251	24.7916	-6.8748	4.7623e-07	1.9143e-05	460	--	--	--	--	--	--	--	--	--	--	--	--	--	--	--	--	--	--	--	--	--	--	--	--	--	--	--	--	KOG3671	Actin regulatory protein (Wiskott-Aldrich syndrome protein)
comp44071_c0	43.7289	0.103298	8.7256	3.0412e-10	1.6056e-08	1014	--	--	--	--	--	--	--	--	--	--	--	--	--	--	--	--	--	--	--	--	PF00685	Sulfotransferase domain	--	--	GO:0008146	sulfotransferase activity	--	--	--	--
comp4417_c0	15.4213	0	4.9469	3.951e-05	0.0011896	343	--	--	--	--	--	--	--	--	--	--	--	--	--	--	--	--	--	--	--	--	--	--	--	--	--	--	--	--	--	--
comp45135_c0	16.0551	52.5644	-1.7111	1.7277e-05	0.00055101	1527	--	--	--	--	--	--	--	--	--	--	--	--	--	--	--	--	--	--	--	--	PF02185	Hr1 repeat	GO:0007165	signal transduction	--	--	GO:0005622	intracellular	--	--
comp45955_c0	0.422502	16.4245	-5.2807	3.5592e-05	0.0010775	1247	--	--	--	--	--	--	--	--	--	--	--	--	--	--	--	--	--	--	--	--	PF00822	PMP-22/EMP/MP20/Claudin family	--	--	--	--	GO:0016020	membrane	KOG0439	VAMP-associated protein involved in inositol metabolism
comp46296_c0	1.58438	25.4114	-4.0035	1.303e-06	4.9646e-05	411	--	--	--	--	--	--	--	--	--	--	--	--	--	--	--	--	--	--	--	--	--	--	--	--	--	--	--	--	--	--
comp47428_c0	48.6933	4.75173	3.3572	4.6779e-11	2.6119e-09	387	--	--	--	--	--	--	--	--	--	--	--	--	--	--	--	--	--	--	--	--	PF05927	Penaeidin	--	--	GO:0008061	chitin binding	GO:0005737	cytoplasm	--	--
comp48252_c0	0.739378	17.5607	-4.5699	2.9943e-05	0.00091724	743	321457861	EFX68939.1	667	3.52717e-82	hypothetical protein DAPPUDRAFT_329620 [Daphnia pulex]	--	--	--	--	--	nvi:100123969	649	1.82989e-79	K04439	arrestin	http://www.genome.jp/dbget-bin/www_bget?ko:K04439	P55274	598	1.95583e-73	Arrestin homolog	--	--	--	--	--	--	--	--	KOG3865	Arrestin
comp48980_c0	0.316876	67.489	-7.7346	7.3367e-16	5.5096e-14	1175	--	--	380	1.20308e-38	--	--	--	--	--	--	phu:Phum_PHUM210130	382	5.21372e-38	--	--	--	Q9BRS8	308	1.01026e-29	La-related protein 6	PF00076	RNA recognition motif. (a.k.a. RRM, RBD, or RNP domain)	--	--	GO:0003676	nucleic acid binding	--	--	KOG1855	Predicted RNA-binding protein
comp499735_c0	0.739378	17.8686	-4.595	2.4922e-05	0.00077074	817	91082137	EFA04632.1	346	3.57678e-35	arrestin 1 [Tribolium castaneum]	--	--	--	--	--	tca:657618	346	3.82584e-35	K13808	arrestin-1	http://www.genome.jp/dbget-bin/www_bget?ko:K13808	P55274	308	6.82182e-31	Arrestin homolog	--	--	--	--	--	--	--	--	KOG3865	Arrestin
comp4997_c0	20.6033	0	5.3648	1.7002e-06	6.3409e-05	372	--	--	--	--	--	--	--	--	--	--	--	--	--	--	--	--	--	--	--	--	PF07941	Potassium channel Kv1.4 tandem inactivation domain	GO:0006813	potassium ion transport	GO:0030955//GO:0005249	potassium ion binding//voltage-gated potassium channel activity	GO:0016021	integral to membrane	KOG2806	Chitinase
comp50810_c0	4.11939	32.3324	-2.9725	1.5137e-06	5.7057e-05	2178	157134775	EAT48538.1	1950	0	conserved hypothetical protein [Aedes aegypti]	--	--	--	--	--	aag:AaeL_AAEL000474	1950	0	--	--	--	A1DWM3	943	2.35401e-113	Major facilitator superfamily domain-containing protein 6	PF00517//PF07690//PF08122//PF01306	Retroviral envelope protein//Major Facilitator Superfamily//NADH-ubiquinone oxidoreductase B12 subunit family//LacY proton/sugar symporter	GO:0006810//GO:0055085	transport//transmembrane transport	GO:0005198//GO:0008137	structural molecule activity//NADH dehydrogenase (ubiquinone) activity	GO:0016020//GO:0019031//GO:0016021//GO:0005739	membrane//viral envelope//integral to membrane//mitochondrion	KOG3762	Predicted transporter
comp51182_c0	28.202	0.103298	8.0928	1.6283e-07	6.8657e-06	311	--	--	--	--	--	--	--	--	--	--	--	--	--	--	--	--	--	--	--	--	PF03083	MtN3/saliva family	--	--	--	--	GO:0016021	integral to membrane	--	--
comp52086_c0	5.91502	377.576	-5.9962	2.5643e-88	8.1448e-86	1544	104303625	AAV83539.2	442	5.66782e-47	ovarian peritrophin [Fenneropenaeus merguiensis]	--	--	--	--	--	aag:AaeL_AAEL001042	130	6.07048e-06	--	--	--	--	--	--	--	PF01607	Chitin binding Peritrophin-A domain	GO:0006030	chitin metabolic process	GO:0008061	chitin binding	GO:0005576	extracellular region	KOG1218	Proteins containing Ca2+-binding EGF-like domains
comp52217_c0	67.1017	3.09895	4.4365	3.8707e-17	3.1183e-15	451	--	--	--	--	--	--	--	--	--	--	--	--	--	--	--	--	--	--	--	--	--	--	--	--	--	--	--	--	--	--
comp52538_c0	0	32.5772	-6.0258	4.8806e-09	2.367e-07	222	--	--	--	--	--	--	--	--	--	--	--	--	--	--	--	--	--	--	--	--	--	--	--	--	--	--	--	--	--	--
comp52540_c0	23.6601	0.929686	4.6696	4.477e-07	1.8071e-05	1381	--	--	--	--	--	--	--	--	--	--	--	--	--	--	--	--	--	--	--	--	PF03788	LrgA family	--	--	--	--	GO:0016021	integral to membrane	KOG2812	Uncharacterized conserved protein
comp527919_c0	49.9608	7.23089	2.7886	8.2055e-10	4.2282e-08	1381	390359510	XP_794599.3	66	2.61143e-16	PREDICTED: uncharacterized protein LOC589875 [Strongylocentrotus purpuratus]	--	--	--	--	--	spu:594236	65	1.20914e-14	--	--	--	--	--	--	--	--	--	--	--	--	--	--	--	--	--
comp529726_c0	2.74626	21.3972	-2.9619	9.4113e-05	0.0026484	966	194742944	EDV42521.1	588	4.90846e-68	GF18033 [Drosophila ananassae]	--	--	--	--	--	dan:Dana_GF18033	588	5.25025e-68	--	--	--	Q92563	339	1.94332e-34	Testican-2	PF10591	Secreted protein acidic and rich in cysteine Ca binding region	GO:0007165	signal transduction	GO:0005509	calcium ion binding	GO:0005578	proteinaceous extracellular matrix	KOG3555	Ca2+-binding proteoglycan Testican
comp53016_c0	48.9426	0.413194	6.8881	4.2018e-13	2.6735e-11	397	--	--	--	--	--	--	--	--	--	--	--	--	--	--	--	--	--	--	--	--	--	--	--	--	--	--	--	--	--	--
comp530313_c0	0.105625	16.631	-7.2988	4.6703e-05	0.00139	1798	380025216	XP_003696373.1	975	8.44898e-116	PREDICTED: LOW QUALITY PROTEIN: transient receptor potential protein-like [Apis florea]	--	--	--	--	--	ame:724608	974	1.18967e-115	K05328	transient receptor potential cation channel, subfamily C,	http://www.genome.jp/dbget-bin/www_bget?ko:K05328	P19334	780	6.62928e-89	Transient receptor potential protein	PF00520	Ion transport protein	GO:0055085//GO:0006811	transmembrane transport//ion transport	GO:0005216	ion channel activity	GO:0016020	membrane	KOG3609	Receptor-activated Ca2+-permeable cation channels (STRPC family)
comp537157_c0	0.845003	31.2994	-5.211	1.2037e-08	5.6677e-07	454	--	--	--	--	--	--	--	--	--	--	--	--	--	--	--	--	--	--	--	--	--	--	--	--	--	--	--	--	KOG3544	Collagens (type IV and type XIII), and related proteins
comp538621_c0	15.2101	0	4.927	4.504e-05	0.0013436	228	--	--	--	--	--	--	--	--	--	--	--	--	--	--	--	--	--	--	--	--	--	--	--	--	--	--	--	--	--	--
comp53926_c0	15.8438	0	4.9858	3.0424e-05	0.00093049	208	54042615	AAV28477.1	207	5.74808e-20	arthrodial cuticle protein AMP6.0 [Callinectes sapidus]	--	--	--	--	--	der:Dere_GG22686	164	2.33799e-13	--	--	--	P81577	250	1.91124e-27	Cuticle protein AM1199	PF00379	Insect cuticle protein	--	--	GO:0042302	structural constituent of cuticle	--	--	--	--
comp546215_c0	95.6966	1.96267	5.6076	5.1227e-25	5.8042e-23	671	--	--	--	--	--	--	--	--	--	--	--	--	--	--	--	--	--	--	--	--	PF06583	Neogenin C-terminus	--	--	--	--	GO:0016021	integral to membrane	KOG0566	Inositol-1,4,5-triphosphate 5-phosphatase (synaptojanin), INP51/INP52/INP53 family
comp54849_c0	3.69689	23.1389	-2.6459	0.00013421	0.0036574	519	145549648	CAK93106.1	469	1.84039e-56	unnamed protein product [Paramecium tetraurelia]	--	--	--	--	--	ptm:GSPATT00003975001	469	1.96854e-56	--	--	--	Q94726	376	9.76315e-44	Caltractin ICL1d	PF10591	Secreted protein acidic and rich in cysteine Ca binding region	GO:0007165	signal transduction	GO:0005509	calcium ion binding	GO:0005578	proteinaceous extracellular matrix	KOG0028	Ca2+-binding protein (centrin/caltractin), EF-Hand superfamily protein
comp55344_c0	2.11251	74.6848	-5.1438	1.4955e-18	1.2936e-16	1857	157135394	EAT45491.1	1437	0	beta-carotene dioxygenase [Aedes aegypti]	--	--	--	--	--	aag:AaeL_AAEL003211	1437	0	--	--	--	Q9JJS6	913	8.24673e-113	Beta,beta-carotene 15,15&apos;-monooxygenase	--	--	--	--	--	--	--	--	--	--
comp56089_c0	0.422502	21.6937	-5.6822	1.8004e-06	6.6952e-05	750	--	--	--	--	--	--	--	--	--	--	--	--	--	--	--	--	--	--	--	--	--	--	--	--	--	--	--	--	--	--
comp56451_c0	50.7002	13.0156	1.9617	3.6806e-07	1.4966e-05	1112	322800043	EFZ21149.1	187	1.24009e-13	hypothetical protein SINV_03262 [Solenopsis invicta]	--	--	--	--	--	dan:Dana_GF13710	181	3.60337e-13	--	--	--	Q9V7U0	140	5.20023e-08	Pro-resilin	PF00379//PF01213//PF02535//PF06455	Insect cuticle protein//Adenylate cyclase associated (CAP) N terminal//ZIP Zinc transporter//NADH dehydrogenase subunit 5 C-terminus	GO:0055085//GO:0042773//GO:0030001//GO:0055114//GO:0007010	transmembrane transport//ATP synthesis coupled electron transport//metal ion transport//oxidation-reduction process//cytoskeleton organization	GO:0042302//GO:0046873//GO:0003779//GO:0008137	structural constituent of cuticle//metal ion transmembrane transporter activity//actin binding//NADH dehydrogenase (ubiquinone) activity	GO:0016020	membrane	--	--
comp56479_c0	27.4626	5.16492	2.4106	2.4251e-05	0.00075117	2166	--	--	--	--	--	--	--	--	--	--	cne:CNF02090	150	1.40321e-08	--	--	--	--	--	--	--	--	--	--	--	--	--	--	--	KOG2401	Predicted MutS-related protein involved in mismatch repair
comp56480_c0	2839.45	2.16927	10.354	0	0	576	--	--	--	--	--	--	--	--	--	--	--	--	--	--	--	--	--	--	--	--	PF08140	Crustacean cuticle protein repeat	--	--	GO:0042302	structural constituent of cuticle	--	--	KOG1187	Serine/threonine protein kinase
comp56499_c1	32.1904	2.89236	3.4763	5.8687e-08	2.5872e-06	261	--	--	--	--	--	--	--	--	--	--	--	--	--	--	--	--	--	--	--	--	--	--	--	--	--	--	--	--	--	--
comp56530_c0	37.7083	1.13628	5.0525	1.169e-10	6.3801e-09	1275	--	--	--	--	--	--	--	--	--	--	--	--	--	--	--	--	--	--	--	--	PF12285	Protein of unknown function (DUF3621)	--	--	GO:0004252//GO:0070008	serine-type endopeptidase activity//serine-type exopeptidase activity	--	--	KOG2992	Nucleolar GTPase/ATPase p130
comp56598_c0	70.9803	491.239	-2.7909	1.8129e-73	4.9472e-71	1778	--	--	--	--	--	--	--	--	--	--	--	--	--	--	--	--	--	--	--	--	PF00695//PF12343	Major surface antigen from hepadnavirus//Cold shock protein DEAD box A	GO:0016032	viral reproduction	GO:0016817	hydrolase activity, acting on acid anhydrides	--	--	--	--
comp56641_c0	95.591	46.6599	1.0347	7.3036e-06	0.00024786	1347	332380580	AEE65457.1	1216	3.89754e-163	syntenin [Penaeus monodon]	332380579	HM210774.1	256	1.21303e-129	Penaeus monodon isolate YO3 syntenin mRNA, complete cds	tca:661571	906	7.38594e-117	--	--	--	O08992	760	8.66781e-96	Syntenin-1	PF00595	PDZ domain (Also known as DHR or GLGF)	--	--	GO:0005515	protein binding	--	--	KOG3605	Beta amyloid precursor-binding protein
comp56715_c0	575.443	2024.07	-1.8145	5.4703e-171	2.9038e-168	3169	395529161	XP_003766688.1	759	5.18218e-91	PREDICTED: calmodulin-like [Sarcophilus harrisii]	206597718	FJ179169.1	436	0	Procambarus clarkii calmodulin mRNA, complete cds	nve:NEMVE_v1g239788	757	7.58637e-91	K02183	calmodulin	http://www.genome.jp/dbget-bin/www_bget?ko:K02183	Q95NR9	757	6.06133e-92	Calmodulin	PF10591//PF03874//PF02563//PF00394//PF02627	Secreted protein acidic and rich in cysteine Ca binding region//RNA polymerase Rpb4//Polysaccharide biosynthesis/export protein//Multicopper oxidase//Carboxymuconolactone decarboxylase family	GO:0007165//GO:0006351//GO:0055114//GO:0015774	signal transduction//transcription, DNA-dependent//oxidation-reduction process//polysaccharide transport	GO:0051920//GO:0003899//GO:0005509//GO:0015159//GO:0016491	peroxiredoxin activity//DNA-directed RNA polymerase activity//calcium ion binding//polysaccharide transmembrane transporter activity//oxidoreductase activity	GO:0016020//GO:0005578	membrane//proteinaceous extracellular matrix	KOG0027	Calmodulin and related proteins (EF-Hand superfamily)
comp56941_c0	849.545	2152.7	-1.3414	8.5884e-114	3.3616e-111	762	302136424	ADK94169.1	799	1.21271e-105	nucleoside diphosphate kinase [Eriocheir sinensis]	262401098	FJ774730.1	512	0	Scylla paramamosain oncoprotein nm23 mRNA, partial cds	pon:100172256	632	2.60077e-80	--	--	--	Q5RC56	632	2.07795e-81	Nucleoside diphosphate kinase A	PF04505//PF00334	Interferon-induced transmembrane protein//Nucleoside diphosphate kinase	GO:0006241//GO:0006165//GO:0006228//GO:0006183//GO:0009607	CTP biosynthetic process//nucleoside diphosphate phosphorylation//UTP biosynthetic process//GTP biosynthetic process//response to biotic stimulus	GO:0005524//GO:0004550	ATP binding//nucleoside diphosphate kinase activity	GO:0016021	integral to membrane	KOG0888	Nucleoside diphosphate kinase
comp56955_c0	91.7842	29.4401	1.6405	1.0762e-09	5.4513e-08	1237	327266502	XP_003218044.1	227	5.36502e-18	PREDICTED: protein Dom3Z-like [Anolis carolinensis]	--	--	--	--	--	dpe:Dper_GL18293	207	1.74748e-15	--	--	--	Q5HZT0	190	2.37922e-14	Protein Dom3Z	PF00605	Interferon regulatory factor transcription factor	--	--	GO:0000975	regulatory region DNA binding	--	--	--	--
comp57012_c0	9.08378	35.5347	-1.9679	9.1079e-05	0.0025724	1539	194863620	EDV59589.1	948	1.15027e-119	GG10684 [Drosophila erecta]	--	--	--	--	--	der:Dere_GG10684	948	1.23037e-119	--	--	--	Q52KR2	136	3.4566e-07	Leucine-rich repeats and immunoglobulin-like domains protein 2	PF00560	Leucine Rich Repeat	--	--	GO:0005515	protein binding	--	--	KOG0619	FOG: Leucine rich repeat
comp57042_c1	13396.3	3011.74	2.1532	0	0	1343	--	--	--	--	--	32562860	AB093006.1	1318	0	Portunus trituberculatus mitochondrial DNA, complete genome	--	--	--	--	--	--	--	--	--	--	--	--	--	--	--	--	--	--	--	--
comp57066_c0	6981.79	14279.4	-1.0323	0	0	2887	393395826	AFN08747.1	2390	0	elongation factor 1A [Scylla paramamosain]	393395825	JQ824130.1	1347	0	Scylla paramamosain elongation factor 1A mRNA, complete cds	bfo:BRAFLDRAFT_58879	1986	0	K03231	elongation factor EF-1 alpha subunit [EC:3.6.5.3]	http://www.genome.jp/dbget-bin/www_bget?ko:K03231	Q92005	1956	0	Elongation factor 1-alpha	PF03143//PF04670//PF03144//PF00009//PF00350	Elongation factor Tu C-terminal domain//Gtr1/RagA G protein conserved region//Elongation factor Tu domain 2//Elongation factor Tu GTP binding domain//Dynamin family	--	--	GO:0005525//GO:0003924	GTP binding//GTPase activity	GO:0005634//GO:0005737	nucleus//cytoplasm	KOG0052	Translation elongation factor EF-1 alpha/Tu
comp57124_c0	113.442	264.646	-1.2221	2.126e-13	1.38e-11	3428	242020565	EEB17985.1	1109	3.72065e-139	SPRY domain-containing SOCS box protein, putative [Pediculus humanus corporis]	--	--	--	--	--	phu:Phum_PHUM496430	1109	3.97973e-139	--	--	--	Q5E9X6	968	6.65868e-120	SPRY domain-containing SOCS box protein 1	PF07525//PF00622	SOCS box//SPRY domain	GO:0035556	intracellular signal transduction	GO:0005515	protein binding	GO:0005622	intracellular	KOG3953	SOCS box protein SSB-1, contains SPRY domain
comp57132_c0	13.6257	77.165	-2.5016	1.5073e-11	8.7175e-10	801	--	--	--	--	--	--	--	--	--	--	--	--	--	--	--	--	--	--	--	--	--	--	--	--	--	--	--	--	--	--
comp57182_c0	1525.98	49.5833	4.9437	0	0	2049	--	--	--	--	--	--	--	--	--	--	--	--	--	--	--	--	--	--	--	--	PF11857	Domain of unknown function (DUF3377)	--	--	GO:0004222	metalloendopeptidase activity	--	--	--	--
comp57241_c0	10.4569	45.7354	-2.1289	2.78e-06	0.00010012	1524	--	--	--	--	--	--	--	--	--	--	--	--	--	--	--	--	--	--	--	--	PF00594	Vitamin K-dependent carboxylation/gamma-carboxyglutamic (GLA) domain	--	--	GO:0005509	calcium ion binding	GO:0005576	extracellular region	KOG4157	beta-1,6-N-acetylglucosaminyltransferase, contains WSC domain
comp57268_c0	47.5494	2.37586	4.3229	1.862e-12	1.1327e-10	776	--	--	--	--	--	--	--	--	--	--	--	--	--	--	--	--	--	--	--	--	--	--	--	--	--	--	--	--	--	--
comp57308_c0	29.5751	3.71874	2.9915	1.0413e-06	4.012e-05	239	--	--	--	--	--	--	--	--	--	--	--	--	--	--	--	--	--	--	--	--	--	--	--	--	--	--	--	--	--	--
comp57308_c1	161.712	33.0772	2.2895	2.4193e-23	2.5826e-21	620	--	--	--	--	--	--	--	--	--	--	--	--	--	--	--	--	--	--	--	--	--	--	--	--	--	--	--	--	--	--
comp57325_c0	1.16188	52.0624	-5.4857	1.5335e-13	1.0004e-11	742	310693845	ADP05225.1	458	1.23463e-54	fatty acid-binding protein 1 [Eriocheir sinensis]	--	--	--	--	--	tca:658268	163	8.33791e-12	--	--	--	P0C241	151	2.46658e-11	Fatty acid-binding protein, liver	PF05417//PF05743	Hepatitis E cysteine protease//UEV domain	GO:0019082//GO:0006464//GO:0016032//GO:0015031	viral protein processing//cellular protein modification process//viral reproduction//protein transport	--	--	--	--	--	--
comp57442_c0	54.9336	115.694	-1.0746	1.4705e-05	0.00047485	3512	242020256	EEB17833.1	1085	2.57993e-133	dual specificity protein phosphatase, putative [Pediculus humanus corporis]	--	--	--	--	--	phu:Phum_PHUM490910	1085	2.75958e-133	--	--	--	Q0IID7	703	8.92871e-80	Dual specificity protein phosphatase 10	PF00782//PF00102//PF04179	Dual specificity phosphatase, catalytic domain//Protein-tyrosine phosphatase//Initiator tRNA phosphoribosyl transferase	GO:0006470//GO:0016311	protein dephosphorylation//dephosphorylation	GO:0016763//GO:0004721//GO:0008138//GO:0004725	transferase activity, transferring pentosyl groups//phosphoprotein phosphatase activity//protein tyrosine/serine/threonine phosphatase activity//protein tyrosine phosphatase activity	--	--	KOG1716	Dual specificity phosphatase
comp57567_c0	36.7576	83.1552	-1.1778	6.7597e-05	0.0019577	3154	345481609	XP_001605622.2	2614	0	PREDICTED: calcium-binding mitochondrial carrier protein Aralar1-like isoform 1 [Nasonia vitripennis]	334349499	XM_001369957.2	99	5.43589e-42	PREDICTED: Monodelphis domestica solute carrier family 25, member 13 (citrin) (SLC25A13), mRNA	nvi:100122016	2608	0	--	--	--	Q9VA73	2372	0	Calcium-binding mitochondrial carrier protein Aralar1	PF02378	Phosphotransferase system, EIIC	GO:0009401	phosphoenolpyruvate-dependent sugar phosphotransferase system	GO:0005351//GO:0008982	sugar:hydrogen symporter activity//protein-N(PI)-phosphohistidine-sugar phosphotransferase activity	GO:0016020	membrane	KOG0751	Mitochondrial aspartate/glutamate carrier protein Aralar/Citrin (contains EF-hand Ca2+-binding domains)
comp57592_c0	2.42938	984.541	-8.6627	4.1696e-190	2.5646e-187	2398	321479123	EFX90079.1	1143	7.63498e-143	hypothetical protein DAPPUDRAFT_309875 [Daphnia pulex]	--	--	--	--	--	hmg:100207986	1025	2.51723e-125	K12373	beta-hexosaminidase [EC:3.2.1.52]	http://www.genome.jp/dbget-bin/www_bget?ko:K12373	Q8WSF3	909	4.80567e-109	Probable beta-hexosaminidase fdl	PF04904//PF00728	NAB conserved region 1 (NCD1)//Glycosyl hydrolase family 20, catalytic domain	GO:0045892//GO:0005975	negative regulation of transcription, DNA-dependent//carbohydrate metabolic process	GO:0004553	hydrolase activity, hydrolyzing O-glycosyl compounds	GO:0005634	nucleus	KOG2499	Beta-N-acetylhexosaminidase
comp57594_c0	19.2238	1.23958	3.955	1.2116e-05	0.00039621	833	270297212	EFA06942.1	387	1.0284e-43	hypothetical protein TcasGA2_TC009893 [Tribolium castaneum]	--	--	--	--	--	tca:661380	387	1.10001e-43	--	--	--	--	--	--	--	PF01607//PF02841	Chitin binding Peritrophin-A domain//Guanylate-binding protein, C-terminal domain	GO:0006030	chitin metabolic process	GO:0008061//GO:0005525//GO:0003924	chitin binding//GTP binding//GTPase activity	GO:0005576	extracellular region	--	--
comp57596_c0	3.27439	1645.74	-8.9733	4.2778e-305	4.1441e-302	286	2499378	BAA09132.1	229	3.15523e-21	opsin BcRh1 [Hemigrapsus sanguineus]	829044	D50584.1	42	2.15144e-11	Hemigrapsus sanguineus mRNA for opsin BcRh2, complete cds	--	--	--	--	--	--	Q25157	229	2.6965e-22	Compound eye opsin BCRH1	--	--	--	--	--	--	--	--	--	--
comp57625_c0	67.0457	31.6093	1.0848	0.00010025	0.0028029	918	--	--	--	--	--	--	--	--	--	--	--	--	--	--	--	--	--	--	--	--	PF02134	Repeat in ubiquitin-activating (UBA) protein	GO:0006464	cellular protein modification process	GO:0008641//GO:0005524	small protein activating enzyme activity//ATP binding	--	--	--	--
comp57626_c0	138.157	9.91665	3.8003	4.7754e-31	6.3372e-29	1105	--	--	--	--	--	--	--	--	--	--	--	--	--	--	--	--	--	--	--	--	--	--	--	--	--	--	--	--	--	--
comp57690_c0	4.64752	36.3621	-2.9679	3.4637e-07	1.4158e-05	2303	395839725	XP_003792731.1	777	4.45358e-93	PREDICTED: D-beta-hydroxybutyrate dehydrogenase, mitochondrial-like [Otolemur garnettii]	--	--	--	--	--	mmu:71911	771	4.42388e-92	--	--	--	Q80XN0	771	3.53457e-93	D-beta-hydroxybutyrate dehydrogenase, mitochondrial	PF01370//PF00106	NAD dependent epimerase/dehydratase family//short chain dehydrogenase	GO:0008152//GO:0044237	metabolic process//cellular metabolic process	GO:0003824//GO:0016491//GO:0050662	catalytic activity//oxidoreductase activity//coenzyme binding	--	--	KOG1610	Corticosteroid 11-beta-dehydrogenase and related short chain-type dehydrogenases
comp57705_c0	124.744	257.414	-1.0451	2.9099e-10	1.5425e-08	1816	242017277	EEB16380.1	1006	6.73108e-129	NAD-dependent deacetylase sirtuin-2, putative [Pediculus humanus corporis]	--	--	--	--	--	phu:Phum_PHUM420680	1006	7.19979e-129	--	--	--	Q7ZVK3	951	3.32029e-121	NAD-dependent protein deacetylase sirtuin-2	PF09026//PF04546//PF03896//PF02146	Centromere protein B dimerisation domain//Sigma-70, non-essential region//Translocon-associated protein (TRAP), alpha subunit//Sir2 family	GO:0006355//GO:0006352//GO:0006476	regulation of transcription, DNA-dependent//DNA-dependent transcription, initiation//protein deacetylation	GO:0003677//GO:0070403//GO:0003682//GO:0016811//GO:0008270//GO:0003700//GO:0016987	DNA binding//NAD+ binding//chromatin binding//hydrolase activity, acting on carbon-nitrogen (but not peptide) bonds, in linear amides//zinc ion binding//sequence-specific DNA binding transcription factor activity//sigma factor activity	GO:0005634//GO:0005783//GO:0000775	nucleus//endoplasmic reticulum//chromosome, centromeric region	KOG2682	NAD-dependent histone deacetylases and class I sirtuins (SIR2 family)
comp57738_c0	6695.15	342.893	4.2873	0	0	644	54042606	AAV28476.1	643	6.76735e-83	arthrodial cuticle protein AMP8.1 [Callinectes sapidus]	54042605	AY752733.1	437	0	Callinectes sapidus arthrodial cuticle protein AMP8.1 mRNA, complete cds	aag:AaeL_AAEL008285	228	8.42654e-21	--	--	--	P81578	426	1.36587e-51	Cuticle protein AM1239	PF00379	Insect cuticle protein	--	--	GO:0042302	structural constituent of cuticle	--	--	--	--
comp57794_c0	40.4028	1.75711	4.5232	5.4895e-11	3.0563e-09	599	--	--	--	--	--	--	--	--	--	--	--	--	--	--	--	--	--	--	--	--	--	--	--	--	--	--	--	--	--	--
comp57846_c0	242.858	49.2258	2.3026	1.9413e-34	2.7965e-32	1963	--	--	--	--	--	--	--	--	--	--	--	--	--	--	--	--	--	--	--	--	PF02723//PF02794	Non-structural protein NS3/Small envelope protein E//RTX toxin acyltransferase family	GO:0009404	toxin metabolic process	GO:0016746	transferase activity, transferring acyl groups	GO:0016020//GO:0005737	membrane//cytoplasm	--	--
comp57933_c0	381.73	781.498	-1.0337	1.4997e-27	1.8391e-25	978	321473458	EFX84425.1	545	2.30938e-65	hypothetical protein DAPPUDRAFT_230610 [Daphnia pulex]	389611106	AK402542.1	49	1.02772e-14	Papilio polytes mRNA for elongation factor 1 beta, complete cds, sequence id: Pp-0441	tca:662587	523	4.81257e-62	K03232	elongation factor EF-1 beta subunit	http://www.genome.jp/dbget-bin/www_bget?ko:K03232	P12262	523	2.89774e-63	Elongation factor 1-beta	PF00736	EF-1 guanine nucleotide exchange domain	GO:0006414	translational elongation	GO:0003746	translation elongation factor activity	GO:0005853	eukaryotic translation elongation factor 1 complex	KOG1668	Elongation factor 1 beta/delta chain
comp57954_c0	4081.21	907.289	2.1694	0	0	2031	241671131	EEC15729.1	1368	1.43034e-179	conserved hypothetical protein [Ixodes scapularis]	121484230	EF102020.1	623	0	Portunus pelagicus vermiform cuticle protein VER3-like mRNA, partial sequence	isc:IscW_ISCW013286	1368	1.52994e-179	--	--	--	Q8CG65	128	5.61443e-06	SCO-spondin	PF01607//PF00057	Chitin binding Peritrophin-A domain//Low-density lipoprotein receptor domain class A	GO:0006030	chitin metabolic process	GO:0005515//GO:0008061	protein binding//chitin binding	GO:0005576	extracellular region	KOG1215	Low-density lipoprotein receptors containing Ca2+-binding EGF-like domains
comp58099_c0	63.5706	22.2587	1.514	1.5336e-06	5.7641e-05	606	--	--	--	--	--	--	--	--	--	--	--	--	--	--	--	--	--	--	--	--	PF03219	TLC ATP/ADP transporter	GO:0006810	transport	GO:0005524//GO:0005471	ATP binding//ATP:ADP antiporter activity	GO:0016021	integral to membrane	KOG4676	Splicing factor, arginine/serine-rich
comp58138_c1	75.6954	25.6098	1.5635	8.2532e-08	3.5974e-06	410	--	--	--	--	--	--	--	--	--	--	--	--	--	--	--	--	--	--	--	--	--	--	--	--	--	--	--	--	--	--
comp58185_c0	24.2928	0	5.6025	1.9414e-07	8.0892e-06	337	--	--	--	--	--	--	--	--	--	--	--	--	--	--	--	--	--	--	--	--	--	--	--	--	--	--	--	--	--	--
comp58263_c0	247.081	79.5398	1.6352	1.7953e-23	1.9432e-21	889	--	--	--	--	--	--	--	--	--	--	--	--	--	--	--	--	--	--	--	--	--	--	--	--	--	--	--	--	--	--
comp58266_c0	750.063	0	10.551	1.6604e-116	6.7726e-114	454	--	--	--	--	--	--	--	--	--	--	--	--	--	--	--	--	--	--	--	--	--	--	--	--	--	--	--	--	KOG0115	RNA-binding protein p54nrb (RRM superfamily)
comp58353_c0	59.8896	129.536	-1.113	2.2305e-06	8.1695e-05	868	357607597	EHJ65602.1	524	1.43909e-63	hypothetical protein KGM_12645 [Danaus plexippus]	350536422	NM_001245316.1	77	2.47182e-30	Taeniopygia guttata RNA polymerase II polypeptide H-like (LOC100190016), mRNA gi|76153976|gb|DQ213335.1| Taeniopygia guttata clone 0062P0003E01 putative RNA polymerase II polypeptide H mRNA, complete cds	bfo:BRAFLDRAFT_59621	521	5.86952e-63	--	--	--	Q923G2	501	2.96126e-61	DNA-directed RNA polymerases I, II, and III subunit RPABC3	PF11057//PF03870	Cortexin of kidney//RNA polymerase Rpb8	GO:0006351	transcription, DNA-dependent	--	--	GO:0031224	intrinsic to membrane	KOG3400	RNA polymerase subunit 8
comp58368_c0	200.708	62.4759	1.6837	4.5414e-20	4.2303e-18	1009	--	--	--	--	--	--	--	--	--	--	--	--	--	--	--	--	--	--	--	--	PF02655	ATP-grasp domain	--	--	GO:0046872//GO:0005524	metal ion binding//ATP binding	--	--	--	--
comp58378_c0	23.977	228.384	-3.2517	1.0856e-40	1.7675e-38	961	--	--	--	--	--	--	--	--	--	--	--	--	--	--	--	--	--	--	--	--	PF00523//PF00093//PF05375	Fusion glycoprotein F0//von Willebrand factor type C domain//Pacifastin inhibitor (LCMII)	GO:0006948	induction by virus of host cell-cell fusion	GO:0005515//GO:0030414	protein binding//peptidase inhibitor activity	--	--	--	--
comp58478_c0	19.2238	0	5.2648	3.8814e-06	0.00013686	247	--	--	--	--	--	--	--	--	--	--	--	--	--	--	--	--	--	--	--	--	--	--	--	--	--	--	--	--	--	--
comp58484_c0	181.253	0	8.5019	1.4338e-38	2.2494e-36	369	--	--	--	--	--	--	--	--	--	--	--	--	--	--	--	--	--	--	--	--	--	--	--	--	--	--	--	--	--	--
comp58536_c0	47.8483	13.4288	1.8331	2.2059e-06	8.087e-05	2821	157103380	EAT48401.1	1227	2.50362e-155	polynucleotide kinase- 3&apos	--	--	--	--	--	aag:AaeL_AAEL000527	1227	2.67796e-155	K08073	polynucleotide 5'-hydroxyl-kinase [EC:2.7.1.78]	http://www.genome.jp/dbget-bin/www_bget?ko:K08073	Q9JLV6	1124	5.72279e-141	Bifunctional polynucleotide phosphatase/kinase	PF06414//PF00498	Zeta toxin//FHA domain	--	--	GO:0005524//GO:0005515//GO:0016301	ATP binding//protein binding//kinase activity	--	--	KOG2134	Polynucleotide kinase 3' phosphatase
comp58664_c0	99.6871	0.103298	9.9144	1.6187e-18	1.3908e-16	1699	340722277	XP_003399534.1	725	9.85632e-88	PREDICTED: elongation of very long chain fatty acids protein AAEL008004-like [Bombus terrestris]	--	--	--	--	--	dme:Dmel_CG31522	712	2.79175e-85	--	--	--	Q1HRV8	629	3.19993e-74	Elongation of very long chain fatty acids protein AAEL008004	PF01151	GNS1/SUR4 family	--	--	--	--	GO:0016021	integral to membrane	KOG3071	Fatty acyl-CoA elongase/Polyunsaturated fatty acid specific elongation enzyme
comp58768_c0	18.2732	0.206597	6.4668	7.5742e-06	0.00025589	336	54042606	AAV28476.1	221	3.63487e-21	arthrodial cuticle protein AMP8.1 [Callinectes sapidus]	--	--	--	--	--	ame:724624	166	4.87743e-13	--	--	--	P81577	255	1.49098e-27	Cuticle protein AM1199	PF00379	Insect cuticle protein	--	--	GO:0042302	structural constituent of cuticle	--	--	--	--
comp58772_c0	16.787	54.8515	-1.7082	1.1632e-05	0.00038199	1016	--	--	--	--	--	--	--	--	--	--	--	--	--	--	--	--	--	--	--	--	PF03824//PF03066//PF09026	High-affinity nickel-transport protein//Nucleoplasmin//Centromere protein B dimerisation domain	GO:0055085//GO:0006355//GO:0030001	transmembrane transport//regulation of transcription, DNA-dependent//metal ion transport	GO:0003677//GO:0003676//GO:0046872//GO:0003682	DNA binding//nucleic acid binding//metal ion binding//chromatin binding	GO:0005634//GO:0000775//GO:0016021	nucleus//chromosome, centromeric region//integral to membrane	KOG2146	Splicing coactivator SRm160/300, subunit SRm160 (contains PWI domain)
comp58944_c0	62.2165	220.699	-1.8267	2.3486e-20	2.2197e-18	780	--	--	--	--	--	--	--	--	--	--	--	--	--	--	--	--	--	--	--	--	--	--	--	--	--	--	--	--	KOG0118	FOG: RRM domain
comp58966_c0	5.59815	83.4651	-3.8982	3.5622e-18	3.0139e-16	684	356984433	AET43964.1	417	1.21706e-47	glutathione peroxidase, partial [Reishia clavigera]	--	--	--	--	--	hsa:2880	405	1.1441e-45	K00432	glutathione peroxidase [EC:1.11.1.9]	http://www.genome.jp/dbget-bin/www_bget?ko:K00432	O75715	405	9.14104e-47	Epididymal secretory glutathione peroxidase	PF00255	Glutathione peroxidase	GO:0006979//GO:0055114	response to oxidative stress//oxidation-reduction process	GO:0004602	glutathione peroxidase activity	--	--	KOG1651	Glutathione peroxidase
comp59497_c0	80.064	0.206597	8.5982	9.1343e-18	7.612e-16	966	--	--	--	--	--	--	--	--	--	--	--	--	--	--	--	--	--	--	--	--	--	--	--	--	--	--	--	--	KOG4297	C-type lectin
comp59809_c0	73.5121	456.791	-2.6355	2.7319e-64	6.6163e-62	961	340508003	EGR33817.1	737	1.19817e-92	papain family cysteine protease, putative [Ichthyophthirius multifiliis]	--	--	--	--	--	tet:TTHERM_01256490	730	7.88183e-92	K01365	cathepsin L [EC:3.4.22.15]	http://www.genome.jp/dbget-bin/www_bget?ko:K01365	A0E358	672	3.96469e-84	Cathepsin L 2	PF03051//PF00112	Peptidase C1-like family//Papain family cysteine protease	GO:0006508	proteolysis	GO:0008234//GO:0004197	cysteine-type peptidase activity//cysteine-type endopeptidase activity	--	--	KOG1543	Cysteine proteinase Cathepsin L
comp59874_c0	65.5934	9.60676	2.7714	2.2958e-12	1.3901e-10	1091	--	--	--	--	--	--	--	--	--	--	--	--	--	--	--	--	--	--	--	--	PF06737	Transglycosylase-like domain	--	--	--	--	GO:0005576	extracellular region	--	--
comp59979_c0	2.64063	44.0051	-4.0587	1.5898e-10	8.6041e-09	453	--	--	--	--	--	--	--	--	--	--	--	--	--	--	--	--	--	--	--	--	--	--	--	--	--	--	--	--	--	--
comp60084_c0	15.3157	0.516492	4.8901	4.3127e-05	0.0012905	632	--	--	--	--	--	--	--	--	--	--	--	--	--	--	--	--	--	--	--	--	PF00487	Fatty acid desaturase	GO:0006629	lipid metabolic process	--	--	--	--	KOG4701	Chitinase
comp60234_c0	77.1065	0.516492	7.222	2.2921e-19	2.0801e-17	231	--	--	--	--	--	--	--	--	--	--	--	--	--	--	--	--	--	--	--	--	--	--	--	--	--	--	--	--	--	--
comp60234_c1	193.716	0.413194	8.8729	2.0782e-39	3.3415e-37	422	--	--	--	--	--	--	--	--	--	--	--	--	--	--	--	--	--	--	--	--	--	--	--	--	--	--	--	--	--	--
comp60343_c0	39.4067	102.883	-1.3845	3.6784e-07	1.4966e-05	719	384950749	ADU25500.1	388	3.60672e-44	selenoprotein M [Eriocheir sinensis]	--	--	--	--	--	dre:352913	251	8.44654e-24	--	--	--	G4WAW9	388	3.08234e-45	Selenoprotein M	--	--	--	--	--	--	--	--	--	--
comp60416_c0	2167.02	0.826388	11.357	1.7223e-291	1.5521e-288	648	--	--	--	--	--	--	--	--	--	--	--	--	--	--	--	--	--	--	--	--	--	--	--	--	--	--	--	--	--	--
comp60858_c0	105.164	0	7.7165	7.157e-25	8.0387e-23	254	--	--	--	--	--	--	--	--	--	--	--	--	--	--	--	--	--	--	--	--	--	--	--	--	--	--	--	--	--	--
comp61080_c0	24.2928	112.492	-2.2112	4.7815e-14	3.2223e-12	823	--	--	--	--	--	--	--	--	--	--	--	--	--	--	--	--	--	--	--	--	PF07127	Late nodulin protein	GO:0009878	nodule morphogenesis	GO:0046872	metal ion binding	--	--	--	--
comp61083_c0	23.0042	81.5448	-1.8257	1.9407e-08	8.9297e-07	436	--	--	--	--	--	--	--	--	--	--	--	--	--	--	--	--	--	--	--	--	PF06652	Methuselah N-terminus	GO:0006950	response to stress	GO:0004930	G-protein coupled receptor activity	--	--	--	--
comp61158_c0	57.1623	0	6.837	4.3031e-15	3.0765e-13	760	--	--	--	--	--	--	--	--	--	--	--	--	--	--	--	--	--	--	--	--	--	--	--	--	--	--	--	--	--	--
comp61224_c0	69.5015	160.939	-1.2114	1.3405e-08	6.2813e-07	3441	270004819	EFA01267.1	2373	0	hypothetical protein TcasGA2_TC002602 [Tribolium castaneum]	198468979	XM_001354838.2	147	1.23154e-68	Drosophila pseudoobscura pseudoobscura GA11164 (Dpse\GA11164), mRNA	tca:655844	2344	0	--	--	--	Q9VYY9	2058	0	TBC1 domain family member CG11727	PF00566//PF05531//PF05622	TBC domain//Nucleopolyhedrovirus P10 protein//HOOK protein	GO:0000226//GO:0032313	microtubule cytoskeleton organization//regulation of Rab GTPase activity	GO:0005097//GO:0008017	Rab GTPase activator activity//microtubule binding	GO:0019028//GO:0005622//GO:0005737	viral capsid//intracellular//cytoplasm	KOG4436	Predicted GTPase activator NB4S/EVI5 (contains TBC domain)/Calmodulin-binding protein Pollux (contains PTB and TBC domains)
comp61412_c0	5.28127	88.8129	-4.0718	9.3291e-20	8.6277e-18	634	--	--	--	--	--	--	--	--	--	--	--	--	--	--	--	--	--	--	--	--	PF00806	Pumilio-family RNA binding repeat	--	--	GO:0003723	RNA binding	--	--	KOG2510	SWI-SNF chromatin-remodeling complex protein
comp61465_c0	2532.46	0.309895	12.996	1.5689e-252	1.2665e-249	677	220172369	ACL79887.1	206	1.13182e-17	cuticle protein [Rimicaris exoculata]	121484204	EF102004.1	571	0	Portunus pelagicus cuticle protein CUT12 mRNA, complete cds	--	--	--	--	--	--	P81582	160	1.00689e-12	Cuticle protein CP1246	PF08140	Crustacean cuticle protein repeat	--	--	GO:0042302	structural constituent of cuticle	--	--	--	--
comp61550_c0	340.356	25.3081	3.7494	2.7386e-73	7.4211e-71	1136	--	--	--	--	--	--	--	--	--	--	--	--	--	--	--	--	--	--	--	--	PF00916//PF05434	Sulfate transporter family//TMEM9	GO:0008272	sulfate transport	GO:0015116	sulfate transmembrane transporter activity	GO:0016021	integral to membrane	KOG1187	Serine/threonine protein kinase
comp61911_c0	0.845003	15.4948	-4.1967	0.00012577	0.0034589	1207	321459729	EFX70779.1	415	3.33899e-46	hypothetical protein DAPPUDRAFT_60898 [Daphnia pulex]	--	--	--	--	--	dmo:Dmoj_GI13690	413	1.68327e-45	--	--	--	O01761	127	2.67709e-06	Muscle M-line assembly protein unc-89	--	--	--	--	--	--	--	--	KOG4222	Axon guidance receptor Dscam
comp61965_c0	3422.79	6.8177	8.9717	0	0	774	--	--	--	--	--	--	--	--	--	--	--	--	--	--	--	--	--	--	--	--	PF00379//PF06766	Insect cuticle protein//Fungal hydrophobin	--	--	GO:0042302	structural constituent of cuticle	GO:0005576	extracellular region	--	--
comp62057_c0	20.4913	1.65278	3.6321	1.1051e-05	0.00036474	497	--	--	--	--	--	--	--	--	--	--	--	--	--	--	--	--	--	--	--	--	--	--	--	--	--	--	--	--	--	--
comp62337_c0	28.6319	153.403	-2.4216	1.089e-20	1.0445e-18	1659	--	--	--	--	--	--	--	--	--	--	tca:660239	166	5.93862e-10	--	--	--	--	--	--	--	PF00688//PF00111	TGF-beta propeptide//2Fe-2S iron-sulfur cluster binding domain	GO:0040007	growth	GO:0009055//GO:0008083//GO:0051536	electron carrier activity//growth factor activity//iron-sulfur cluster binding	--	--	--	--
comp62354_c0	141.855	0.206597	9.4234	2.1012e-27	2.5524e-25	2221	270012154	EFA08602.1	423	2.58157e-42	hypothetical protein TcasGA2_TC006261 [Tribolium castaneum]	--	--	--	--	--	tca:655217	420	5.57299e-42	K14613	MFS transporter, PCFT/HCP family, solute carrier family 46 (folate transporter), member 1/3	http://www.genome.jp/dbget-bin/www_bget?ko:K14613	Q5F4B8	127	4.37636e-06	Solute carrier family 46 member 3	PF00083//PF07690	Sugar (and other) transporter//Major Facilitator Superfamily	GO:0055085	transmembrane transport	GO:0022857	transmembrane transporter activity	GO:0016021	integral to membrane	KOG2816	Predicted transporter ADD1 (major facilitator superfamily)
comp62755_c0	1390.39	0.206597	12.716	3.5349e-147	1.6911e-144	729	--	--	--	--	--	82795522	DQ288150.1	530	0	Callinectes sapidus calcified cuticle protein CP19.0 isoform B mRNA, complete cds	--	--	--	--	--	--	P81584	399	2.64656e-46	Cuticle protein CP1876	--	--	--	--	--	--	--	--	--	--
comp62807_c0	22.6038	73.1353	-1.694	4.8847e-07	1.9554e-05	1034	193620363	XP_001951503.1	730	4.84479e-93	PREDICTED: prohormone-4-like [Acyrthosiphon pisum]	--	--	--	--	--	api:100160593	730	5.18215e-93	--	--	--	P85831	711	2.79524e-91	Prohormone-4	PF00057	Low-density lipoprotein receptor domain class A	--	--	GO:0005515	protein binding	--	--	--	--
comp62819_c0	61.1571	12.6024	2.2788	1.0278e-09	5.2333e-08	1283	--	--	--	--	--	--	--	--	--	--	--	--	--	--	--	--	--	--	--	--	--	--	--	--	--	--	--	--	KOG3017	Defense-related protein containing SCP domain
comp63030_c0	123.159	30.9895	1.9907	1.2749e-15	9.5006e-14	1129	288869500	NP_001165857.1	639	1.27988e-77	cuticular protein analogous to peritrophins 3-B precursor [Acyrthosiphon pisum]	--	--	--	--	--	api:100162975	133	2.34033e-06	--	--	--	--	--	--	--	PF01607//PF02878//PF08031	Chitin binding Peritrophin-A domain//Phosphoglucomutase/phosphomannomutase, alpha/beta/alpha domain I//Berberine and berberine like	GO:0006030//GO:0055114//GO:0005975	chitin metabolic process//oxidation-reduction process//carbohydrate metabolic process	GO:0050660//GO:0016868//GO:0008061//GO:0016491	flavin adenine dinucleotide binding//intramolecular transferase activity, phosphotransferases//chitin binding//oxidoreductase activity	GO:0005576	extracellular region	--	--
comp63030_c1	52.4958	12.6024	2.0585	9.8988e-08	4.2715e-06	583	--	--	--	--	--	--	--	--	--	--	--	--	--	--	--	--	--	--	--	--	--	--	--	--	--	--	--	--	--	--
comp63340_c0	318.566	17.4574	4.1897	3.4206e-73	9.1413e-71	617	54042615	AAV28477.1	217	1.2085e-19	arthrodial cuticle protein AMP6.0 [Callinectes sapidus]	--	--	--	--	--	der:Dere_GG22686	131	1.30153e-07	--	--	--	P81577	371	1.89016e-43	Cuticle protein AM1199	PF00379	Insect cuticle protein	--	--	GO:0042302	structural constituent of cuticle	--	--	--	--
comp63395_c0	39.3983	8.67707	2.1829	1.7536e-06	6.5274e-05	1910	--	--	--	--	--	--	--	--	--	--	--	--	--	--	--	--	--	--	--	--	PF03376//PF06689	Adenovirus E3B protein//ClpX C4-type zinc finger	--	--	GO:0008270//GO:0046983	zinc ion binding//protein dimerization activity	GO:0016020	membrane	--	--
comp63444_c0	967.311	19.2135	5.6538	1.1785e-236	8.7821e-234	950	--	--	--	--	--	--	--	--	--	--	--	--	--	--	--	--	--	--	--	--	--	--	--	--	--	--	--	--	--	--
comp63524_c0	54.5027	4.44183	3.6171	8.1667e-13	5.1042e-11	2339	321477943	EFX88901.1	243	1.96443e-18	hypothetical protein DAPPUDRAFT_220982 [Daphnia pulex]	--	--	--	--	--	tca:100142107	156	4.03931e-08	--	--	--	--	--	--	--	PF05366	Sarcolipin	--	--	GO:0030234	enzyme regulator activity	GO:0016020	membrane	--	--
comp636446_c0	14.8932	0	4.8966	5.4844e-05	0.0016124	542	--	--	--	--	--	--	--	--	--	--	--	--	--	--	--	--	--	--	--	--	PF00304	Gamma-thionin family	GO:0006952	defense response	--	--	--	--	--	--
comp63657_c0	6.97128	34.9066	-2.324	1.4515e-05	0.00046949	3097	302695691	EFJ02622.1	378	6.84375e-37	hypothetical protein SCHCODRAFT_47823 [Schizophyllum commune H4-8]	--	--	--	--	--	xau:Xaut_3186	1269	2.81977e-160	--	--	--	P0CP14	350	1.88866e-34	NADH-cytochrome b5 reductase 1	PF00175//PF00441//PF08028//PF02771	Oxidoreductase NAD-binding domain//Acyl-CoA dehydrogenase, C-terminal domain//Acyl-CoA dehydrogenase, C-terminal domain//Acyl-CoA dehydrogenase, N-terminal domain	GO:0055114	oxidation-reduction process	GO:0016627//GO:0003995//GO:0016491	oxidoreductase activity, acting on the CH-CH group of donors//acyl-CoA dehydrogenase activity//oxidoreductase activity	--	--	KOG0534	NADH-cytochrome b-5 reductase
comp63949_c0	16.1607	1.23958	3.7046	8.4955e-05	0.002417	1034	--	--	--	--	--	--	--	--	--	--	--	--	--	--	--	--	--	--	--	--	PF11837	Domain of unknown function (DUF3357)	--	--	GO:0004575//GO:0004564	sucrose alpha-glucosidase activity//beta-fructofuranosidase activity	--	--	KOG1187	Serine/threonine protein kinase
comp64033_c0	42.1445	1.85937	4.5025	2.2206e-11	1.2654e-09	2025	--	--	--	--	--	--	--	--	--	--	--	--	--	--	--	--	--	--	--	--	--	--	--	--	--	--	--	--	--	--
comp64646_c0	72.2721	0	7.1754	2.6319e-18	2.2464e-16	312	--	--	--	--	--	--	--	--	--	--	--	--	--	--	--	--	--	--	--	--	--	--	--	--	--	--	--	--	--	--
comp64990_c0	31.7932	0	5.9906	2.7306e-09	1.3462e-07	523	--	--	--	--	--	--	--	--	--	--	--	--	--	--	--	--	--	--	--	--	--	--	--	--	--	--	--	--	KOG3671	Actin regulatory protein (Wiskott-Aldrich syndrome protein)
comp65022_c0	227.947	0.103298	11.108	1.2419e-33	1.7499e-31	582	--	--	--	--	--	--	--	--	--	--	--	--	--	--	--	--	--	--	--	--	PF06221	Putative zinc finger motif, C2HC5-type	GO:0006355	regulation of transcription, DNA-dependent	GO:0008270	zinc ion binding	GO:0005634	nucleus	--	--
comp65087_c0	29.047	4.54513	2.676	4.4846e-06	0.00015628	969	270007587	EFA04035.1	203	1.16354e-15	hypothetical protein TcasGA2_TC014264 [Tribolium castaneum]	--	--	--	--	--	--	--	--	--	--	--	--	--	--	--	PF01395	PBP/GOBP family	--	--	GO:0005549	odorant binding	--	--	--	--
comp65349_c0	70.0296	0	7.1299	7.7282e-18	6.468e-16	269	--	--	--	--	--	--	--	--	--	--	--	--	--	--	--	--	--	--	--	--	--	--	--	--	--	--	--	--	--	--
comp65442_c0	15.6326	0.103298	7.2416	5.1499e-05	0.0015222	1050	357630156	EHJ78480.1	172	6.68395e-11	hypothetical protein KGM_14475 [Danaus plexippus]	--	--	--	--	--	phu:Phum_PHUM097080	143	3.09921e-07	--	--	--	--	--	--	--	PF03278	IpaB/EvcA family	GO:0009405	pathogenesis	--	--	--	--	KOG1218	Proteins containing Ca2+-binding EGF-like domains
comp65501_c0	206.179	0.103298	10.963	2.7462e-31	3.6569e-29	815	--	--	--	--	--	--	--	--	--	--	--	--	--	--	--	--	--	--	--	--	PF08095	Hefutoxin family	GO:0009405	pathogenesis	--	--	GO:0005576	extracellular region	--	--
comp65949_c0	49.2214	1.75607	4.8089	2.5777e-13	1.6648e-11	1411	--	--	--	--	--	--	--	--	--	--	--	--	--	--	--	--	--	--	--	--	PF11722	CCCH zinc finger in TRM13 protein	--	--	GO:0008168	methyltransferase activity	--	--	KOG4726	Ultrahigh sulfur keratin-associated protein
comp67027_c1	5.70377	37.4973	-2.7168	8.0299e-07	3.1462e-05	3969	--	--	--	--	--	--	--	--	--	--	--	--	--	--	--	--	--	--	--	--	--	--	--	--	--	--	--	--	KOG1181	FOG: Low-complexity
comp67079_c0	13.9426	59.6032	-2.0959	1.1975e-07	5.1216e-06	1062	145498570	CAK67875.1	894	6.23996e-116	unnamed protein product [Paramecium tetraurelia]	--	--	--	--	--	ptm:GSPATT00036656001	894	6.67447e-116	K01363	cathepsin B [EC:3.4.22.1]	http://www.genome.jp/dbget-bin/www_bget?ko:K01363	P07688	841	8.65137e-109	Cathepsin B	PF08127//PF03051//PF00112	Peptidase family C1 propeptide//Peptidase C1-like family//Papain family cysteine protease	GO:0006508//GO:0050790	proteolysis//regulation of catalytic activity	GO:0008234//GO:0004197	cysteine-type peptidase activity//cysteine-type endopeptidase activity	--	--	KOG1543	Cysteine proteinase Cathepsin L
comp672831_c0	1.58438	27.5807	-4.1217	3.6112e-07	1.4714e-05	579	195433054	EDW75516.1	164	6.56806e-11	GK23898 [Drosophila willistoni]	--	--	--	--	--	dwi:Dwil_GK23898	164	7.02542e-11	--	--	--	--	--	--	--	PF03007//PF07174	Wax ester synthase-like Acyl-CoA acyltransferase domain//Fibronectin-attachment protein (FAP)	--	--	GO:0004144//GO:0050840	diacylglycerol O-acyltransferase activity//extracellular matrix binding	GO:0005576	extracellular region	--	--
comp67374_c0	70.2578	0.826388	6.4097	1.5165e-18	1.3088e-16	401	206557800	BAG12824.1	170	6.69695e-14	potassium channel peptide toxin [Stichodactyla haddoni]	--	--	--	--	--	mmu:21788	131	1.13441e-07	K03909	tissue factor pathway inhibitor	http://www.genome.jp/dbget-bin/www_bget?ko:K03909	B1B5I8	170	5.72329e-15	Kunitz-type proteinase inhibitor SHTX-3	PF00014	Kunitz/Bovine pancreatic trypsin inhibitor domain	--	--	GO:0004867	serine-type endopeptidase inhibitor activity	--	--	KOG4295	Serine proteinase inhibitor (KU family)
comp68072_c0	0.316876	42.3524	-7.0624	5.8602e-11	3.2441e-09	562	--	--	--	--	--	--	--	--	--	--	--	--	--	--	--	--	--	--	--	--	--	--	--	--	--	--	--	--	--	--
comp68144_c0	16.3719	0.723089	4.5009	3.0479e-05	0.00093143	1038	--	--	--	--	--	--	--	--	--	--	--	--	--	--	--	--	--	--	--	--	--	--	--	--	--	--	--	--	--	--
comp68448_c0	100.587	0.929686	6.7575	1.7934e-25	2.0499e-23	767	--	--	--	--	--	--	--	--	--	--	--	--	--	--	--	--	--	--	--	--	--	--	--	--	--	--	--	--	--	--
comp69875_c0	43.8345	102.265	-1.2222	5.0402e-06	0.00017469	1606	270005267	EFA01715.1	313	1.68341e-28	hypothetical protein TcasGA2_TC007295 [Tribolium castaneum]	295851377	XM_002719574.2	78	1.29335e-30	PREDICTED: Oryctolagus cuniculus chromosome 14 open reading frame 4 (LOC100338180), mRNA	tca:664517	313	1.91359e-28	--	--	--	Q6NZT6	281	2.22554e-25	Interferon regulatory factor 2-binding protein 2-A	--	--	--	--	--	--	--	--	KOG1187	Serine/threonine protein kinase
comp69958_c0	0.105625	42.4546	-8.6508	9.8997e-10	5.0609e-08	1567	--	--	--	--	--	--	--	--	--	--	--	--	--	--	--	--	--	--	--	--	--	--	--	--	--	--	--	--	--	--
comp69983_c0	5.07002	27.4774	-2.4382	7.3744e-05	0.0021262	2873	--	--	--	--	--	--	--	--	--	--	--	--	--	--	--	--	--	--	--	--	--	--	--	--	--	--	--	--	--	--
comp70847_c0	14.6819	0.929686	3.9812	0.00012753	0.0034949	700	--	--	--	--	--	--	--	--	--	--	--	--	--	--	--	--	--	--	--	--	--	--	--	--	--	--	--	--	--	--
comp70997_c0	518.199	0.103298	12.292	1.5579e-60	3.5097e-58	351	--	--	--	--	--	121484196	EF101998.1	95	9.31425e-41	Portunus pelagicus cuticle protein CUT6-like mRNA, complete sequence	--	--	--	--	--	--	P81586	103	5.72752e-06	Cuticle protein CP459	PF08140	Crustacean cuticle protein repeat	--	--	GO:0042302	structural constituent of cuticle	--	--	--	--
comp72074_c0	0.316876	20.8663	-6.0411	2.8344e-06	0.00010188	482	--	--	--	--	--	--	--	--	--	--	--	--	--	--	--	--	--	--	--	--	--	--	--	--	--	--	--	--	--	--
comp72156_c0	40.5601	12.9123	1.6513	4.6757e-05	0.0013905	1831	345489012	XP_001602874.2	456	1.24826e-46	PREDICTED: putative inorganic phosphate cotransporter [Nasonia vitripennis]	--	--	--	--	--	nvi:100119023	456	1.2814e-46	--	--	--	O61369	392	1.03806e-39	Putative inorganic phosphate cotransporter	PF01530//PF07690	Zinc finger, C2HC type//Major Facilitator Superfamily	GO:0055085//GO:0006355	transmembrane transport//regulation of transcription, DNA-dependent	GO:0008270//GO:0003700	zinc ion binding//sequence-specific DNA binding transcription factor activity	GO:0005634//GO:0016021	nucleus//integral to membrane	KOG2532	Permease of the major facilitator superfamily
comp72342_c0	23.8713	2.27257	3.3929	3.7142e-06	0.00013132	834	340715584	XP_003491684.1	165	9.83759e-12	PREDICTED: hypothetical protein LOC100745791 [Bombus impatiens]	--	--	--	--	--	--	--	--	--	--	--	--	--	--	--	--	--	--	--	--	--	--	--	--	--
comp73345_c0	2.32376	20.6597	-3.1523	7.5408e-05	0.0021709	1609	--	--	--	--	--	--	--	--	--	--	--	--	--	--	--	--	--	--	--	--	--	--	--	--	--	--	--	--	--	--
comp73576_c0	18.0619	0.413194	5.45	7.3047e-06	0.00024786	507	--	--	--	--	--	--	--	--	--	--	--	--	--	--	--	--	--	--	--	--	--	--	--	--	--	--	--	--	--	--
comp73846_c0	99.4759	246.219	-1.3075	6.3717e-14	4.2717e-12	4557	3913714	AAB49314.1	1687	0	heterotrimeric GTP-binding protein alpha subunit G-alpha-q [Homarus americanus]	--	--	976	0	Panulirus argus Gq/11 protein alpha subunit mRNA, complete cds	aag:AaeL_AAEL010506	1560	0	K04634	guanine nucleotide binding protein (G protein), alpha q polypeptide	http://www.genome.jp/dbget-bin/www_bget?ko:K04634	P91950	1687	0	Guanine nucleotide-binding protein G(q) subunit alpha	PF00645//PF02891//PF00057//PF01580//PF00025//PF04670//PF05649//PF08477//PF00503	Poly(ADP-ribose) polymerase and DNA-Ligase Zn-finger region//MIZ/SP-RING zinc finger//Low-density lipoprotein receptor domain class A//FtsK/SpoIIIE family//ADP-ribosylation factor family//Gtr1/RagA G protein conserved region//Peptidase family M13//Miro-like protein//G-protein alpha subunit	GO:0007059//GO:0007264//GO:0007186//GO:0006508//GO:0051301//GO:0007049	chromosome segregation//small GTPase mediated signal transduction//G-protein coupled receptor signaling pathway//proteolysis//cell division//cell cycle	GO:0003677//GO:0005524//GO:0005515//GO:0008237//GO:0000166//GO:0008270//GO:0004871//GO:0019001//GO:0005525	DNA binding//ATP binding//protein binding//metallopeptidase activity//nucleotide binding//zinc ion binding//signal transducer activity//guanyl nucleotide binding//GTP binding	GO:0005737//GO:0016021//GO:0005634//GO:0005622	cytoplasm//integral to membrane//nucleus//intracellular	KOG0085	G protein subunit Galphaq/Galphay, small G protein superfamily
comp73852_c0	17.3226	66.3176	-1.9367	1.25e-07	5.3287e-06	711	321443764	EFX60189.1	423	3.41582e-47	hypothetical protein DAPPUDRAFT_344845 [Daphnia pulex]	--	--	--	--	--	nve:NEMVE_v1g225958	567	3.15971e-70	--	--	--	--	--	--	--	PF06248	Centromere/kinetochore Zw10	GO:0007067	mitosis	--	--	GO:0005634//GO:0000775	nucleus//chromosome, centromeric region	--	--
comp74243_c0	304.785	0	9.2516	3.4465e-58	7.5881e-56	376	--	--	--	--	--	--	--	--	--	--	--	--	--	--	--	--	--	--	--	--	PF02447	GntP family permease	GO:0035429	gluconate transmembrane transport	GO:0015128	gluconate transmembrane transporter activity	GO:0016020	membrane	--	--
comp74527_c0	681.705	2771.67	-2.0235	2.0689e-272	1.7428e-269	4305	321464825	EFX75830.1	1477	0	hypothetical protein DAPPUDRAFT_306600 [Daphnia pulex]	262401016	FJ774689.1	811	0	Scylla paramamosain map kinase-interacting serine/threonine mRNA, partial cds	ame:412470	1407	1.86932e-176	--	--	--	O08605	1163	1.30343e-143	MAP kinase-interacting serine/threonine-protein kinase 1	PF00075//PF06293//PF07714//PF00069	RNase H//Lipopolysaccharide kinase (Kdo/WaaP) family//Protein tyrosine kinase//Protein kinase domain	GO:0009103//GO:0006468	lipopolysaccharide biosynthetic process//protein phosphorylation	GO:0005524//GO:0004672//GO:0004523//GO:0016773//GO:0003676	ATP binding//protein kinase activity//ribonuclease H activity//phosphotransferase activity, alcohol group as acceptor//nucleic acid binding	GO:0016020	membrane	KOG0607	MAP kinase-interacting kinase and related serine/threonine protein kinases
comp74681_c0	69.7624	24.5778	1.5051	5.2986e-07	2.1167e-05	625	--	--	--	--	--	--	--	--	--	--	--	--	--	--	--	--	--	--	--	--	--	--	--	--	--	--	--	--	KOG1973	Chromatin remodeling protein, contains PHD Zn-finger
comp74701_c0	23.4488	0.206597	6.8266	4.9937e-07	1.997e-05	311	--	--	--	--	--	--	--	--	--	--	--	--	--	--	--	--	--	--	--	--	PF00879	Defensin propeptide	GO:0006952	defense response	--	--	--	--	--	--
comp74710_c0	63.6921	178.501	-1.4867	1.2666e-12	7.8032e-11	1674	--	--	--	--	--	--	--	--	--	--	--	--	--	--	--	--	--	--	--	--	PF00301	Rubredoxin	--	--	GO:0005506	iron ion binding	--	--	KOG1187	Serine/threonine protein kinase
comp74921_c1	45.8414	129.891	-1.5026	1.0198e-09	5.1996e-08	1669	380015312	XP_003691648.1	1238	6.92266e-160	PREDICTED: beta-amyloid-like protein-like [Apis florea]	--	--	--	--	--	cel:C42D8.8	750	2.73345e-87	K04520	amyloid beta (A4) protein	http://www.genome.jp/dbget-bin/www_bget?ko:K04520	Q10651	749	2.66616e-88	Beta-amyloid-like protein	PF03938//PF02177//PF01874//PF07739//PF12924	Outer membrane protein (OmpH-like)//Amyloid A4 N-terminal heparin-binding//ATP:dephospho-CoA triphosphoribosyl transferase//TipAS antibiotic-recognition domain//Copper-binding of amyloid precursor, CuBD	GO:0045892	negative regulation of transcription, DNA-dependent	GO:0003677//GO:0046917//GO:0005524//GO:0051082//GO:0008201//GO:0046914	DNA binding//triphosphoribosyl-dephospho-CoA synthase activity//ATP binding//unfolded protein binding//heparin binding//transition metal ion binding	--	--	KOG3540	Beta amyloid precursor protein
comp74992_c0	20.9138	0.103298	7.6615	4.1472e-06	0.00014517	572	307202634	EFN81955.1	654	2.99033e-83	Macrophage mannose receptor 1 [Harpegnathos saltator]	--	--	--	--	--	ame:410293	651	2.086e-82	--	--	--	Q61830	116	7.34912e-06	Macrophage mannose receptor 1	PF00059	Lectin C-type domain	--	--	GO:0030246	carbohydrate binding	--	--	KOG4297	C-type lectin
comp75057_c0	346.663	1566.86	-2.1763	1.1739e-170	6.0652e-168	3448	218683228	ACL00655.1	4221	0	trehalose 6-phosphate synthase 1 isoform 1 [Callinectes sapidus]	218683225	EU910086.1	2484	0	Callinectes sapidus trehalose 6-phosphate synthase 1 (TPS1) mRNA, complete cds	api:100166104	2700	0	--	--	--	Q54K57	952	1.85039e-111	Alpha,alpha-trehalose-phosphate synthase [UDP-forming] A	PF00534//PF00982//PF02358	Glycosyl transferases group 1//Glycosyltransferase family 20//Trehalose-phosphatase	GO:0005992//GO:0009058	trehalose biosynthetic process//biosynthetic process	GO:0003824	catalytic activity	--	--	KOG1050	Trehalose-6-phosphate synthase component TPS1 and related subunits
comp75095_c0	5.07002	1641.74	-8.339	0	0	327	311739209	ADQ01809.1	484	1.50345e-57	opsin protein [Celuca pugilator]	311739208	HM765425.1	167	8.13953e-81	Celuca pugilator opsin protein (Rh1) mRNA, complete cds	cqu:CpipJ_CPIJ004067	245	2.81257e-23	--	--	--	Q25157	463	1.5154e-55	Compound eye opsin BCRH1	PF00001	7 transmembrane receptor (rhodopsin family)	GO:0007186	G-protein coupled receptor signaling pathway	--	--	GO:0016021	integral to membrane	KOG3656	FOG: 7 transmembrane receptor
comp751065_c0	19.1193	0	5.257	4.1334e-06	0.00014482	398	--	--	--	--	--	--	--	--	--	--	--	--	--	--	--	--	--	--	--	--	PF03243	Alkylmercury lyase	GO:0046413	organomercury catabolic process	GO:0018836	alkylmercury lyase activity	--	--	--	--
comp75159_c0	244.312	675.089	-1.4664	1.9368e-42	3.3208e-40	2080	242009020	EEB12553.1	477	4.44729e-49	paramyosin, putative [Pediculus humanus corporis]	153929334	AK256847.1	37	1.04218e-07	Gryllus bimaculatus mRNA, GBcontig03708	phu:Phum_PHUM190030	477	4.75697e-49	--	--	--	--	--	--	--	PF05388	Carboxypeptidase Y pro-peptide	--	--	GO:0004185	serine-type carboxypeptidase activity	GO:0005773	vacuole	KOG0161	Myosin class II heavy chain
comp75170_c0	34.6441	0	6.1145	5.6469e-10	2.9254e-08	321	--	--	--	--	--	--	--	--	--	--	--	--	--	--	--	--	--	--	--	--	--	--	--	--	--	--	--	--	KOG1995	Conserved Zn-finger protein
comp75184_c0	119.999	4.54513	4.7226	4.7461e-30	6.1303e-28	3090	66910279	AAH96858.1	1152	1.50338e-141	Slc34a2a protein [Danio rerio]	--	--	--	--	--	xtr:394921	1156	1.65158e-141	--	--	--	Q9JJ09	1068	1.45106e-129	Sodium-dependent phosphate transport protein 2B	PF00487//PF02690//PF05856	Fatty acid desaturase//Na+/Pi-cotransporter//ARP2/3 complex 20 kDa subunit (ARPC4)	GO:0044341//GO:0030041//GO:0006629	sodium-dependent phosphate transport//actin filament polymerization//lipid metabolic process	GO:0015321	sodium-dependent phosphate transmembrane transporter activity	GO:0016020//GO:0005856	membrane//cytoskeleton	--	--
comp75284_c0	736.785	11.776	5.9673	2.4199e-180	1.359e-177	1769	--	--	--	--	--	--	--	--	--	--	--	--	--	--	--	--	--	--	--	--	--	--	--	--	--	--	--	--	--	--
comp75406_c0	25.5613	0.206597	6.951	1.7078e-07	7.1856e-06	258	--	--	--	--	--	--	--	--	--	--	--	--	--	--	--	--	--	--	--	--	PF10399	Ubiquitinol-cytochrome C reductase Fe-S subunit TAT signal	GO:0055114	oxidation-reduction process	GO:0008121	ubiquinol-cytochrome-c reductase activity	--	--	--	--
comp75415_c0	19.0126	52.4756	-1.4647	0.00014335	0.0038764	396	--	--	--	--	--	--	--	--	--	--	--	--	--	--	--	--	--	--	--	--	--	--	--	--	--	--	--	--	--	--
comp75527_c0	2582.02	1.23958	11.024	0	0	954	--	--	--	--	--	--	--	--	--	--	--	--	--	--	--	--	--	--	--	--	--	--	--	--	--	--	--	--	KOG3671	Actin regulatory protein (Wiskott-Aldrich syndrome protein)
comp75620_c0	175.815	704.441	-2.0024	1.2146e-69	3.1169e-67	819	312270781	ADQ55805.1	493	1.54496e-59	antimicrobial peptide hyastatin [Portunus trituberculatus]	312270780	GU111230.1	780	0	Portunus trituberculatus isolate Hap_1 antimicrobial peptide hyastatin mRNA, complete cds	--	--	--	--	--	--	--	--	--	--	PF05927//PF10399	Penaeidin//Ubiquitinol-cytochrome C reductase Fe-S subunit TAT signal	GO:0055114	oxidation-reduction process	GO:0008061//GO:0008121	chitin binding//ubiquinol-cytochrome-c reductase activity	GO:0005737	cytoplasm	--	--
comp75683_c0	184.007	71.999	1.3537	3.8615e-14	2.616e-12	2079	--	--	--	--	--	--	--	--	--	--	--	--	--	--	--	--	--	--	--	--	PF02790	Cytochrome C oxidase subunit II, transmembrane domain	GO:0022900	electron transport chain	GO:0009055//GO:0005507//GO:0004129	electron carrier activity//copper ion binding//cytochrome-c oxidase activity	GO:0016021	integral to membrane	--	--
comp75963_c1	27.0401	82.4322	-1.6081	2.8706e-07	1.1796e-05	3370	390341046	XP_797484.3	732	3.83693e-80	PREDICTED: ski oncogene-like [Strongylocentrotus purpuratus]	--	--	--	--	--	spu:592889	729	1.69981e-80	--	--	--	P12755	644	9.95197e-70	Ski oncogene	PF02437//PF08782	SKI/SNO/DAC family//c-SKI Smad4 binding domain	--	--	GO:0046332	SMAD binding	GO:0005634	nucleus	--	--
comp76062_c0	28.729	166.207	-2.5324	1.9552e-23	2.1104e-21	758	312283559	BAJ34645.1	208	6.54473e-18	astakine [Marsupenaeus japonicus]	--	--	--	--	--	nvi:100122057	168	1.43737e-12	--	--	--	Q56R10	194	4.57339e-17	Astakine	PF00219	Insulin-like growth factor binding protein	GO:0001558	regulation of cell growth	GO:0005520	insulin-like growth factor binding	GO:0005576	extracellular region	--	--
comp76186_c0	27.5682	0.206597	7.06	6.2697e-08	2.7577e-06	1342	--	--	--	--	--	--	--	--	--	--	--	--	--	--	--	--	--	--	--	--	PF04799	fzo-like conserved region	GO:0008053//GO:0006184	mitochondrial fusion//GTP catabolic process	GO:0003924	GTPase activity	GO:0016021//GO:0005741	integral to membrane//mitochondrial outer membrane	KOG4157	beta-1,6-N-acetylglucosaminyltransferase, contains WSC domain
comp76338_c0	184.518	76.5441	1.2694	4.588e-13	2.9097e-11	455	--	--	--	--	--	299800931	GU327659.1	137	5.54659e-64	Portunus trituberculatus microsatellite Ptri_9 sequence	--	--	--	--	--	--	--	--	--	--	PF04684	BAF1 / ABF1 chromatin reorganising factor	GO:0006338	chromatin remodeling	GO:0003677	DNA binding	GO:0005634	nucleus	--	--
comp76338_c1	53.9598	10.8443	2.315	7.2135e-09	3.4724e-07	356	--	--	--	--	--	299800931	GU327659.1	46	1.64003e-13	Portunus trituberculatus microsatellite Ptri_9 sequence	--	--	--	--	--	--	--	--	--	--	--	--	--	--	--	--	--	--	--	--
comp76433_c0	25.667	0	5.6818	8.7655e-08	3.7994e-06	678	--	--	--	--	--	--	--	--	--	--	--	--	--	--	--	--	--	--	--	--	--	--	--	--	--	--	--	--	KOG2341	TATA box binding protein (TBP)-associated factor, RNA polymerase II
comp76549_c0	42.6536	10.272	2.054	1.6128e-06	6.05e-05	583	--	--	--	--	--	--	--	--	--	--	--	--	--	--	--	--	--	--	--	--	--	--	--	--	--	--	--	--	--	--
comp76650_c0	297.945	3.92534	6.2461	1.2905e-73	3.5467e-71	1299	--	--	--	--	--	--	--	--	--	--	--	--	--	--	--	--	--	--	--	--	--	--	--	--	--	--	--	--	--	--
comp76656_c0	196.674	26.1345	2.9118	1.6157e-35	2.3715e-33	2486	--	--	--	--	--	--	--	--	--	--	--	--	--	--	--	--	--	--	--	--	PF01445	Viral small hydrophobic protein	--	--	--	--	GO:0016020	membrane	--	--
comp76672_c0	53.1296	22.5191	1.2384	0.00013638	0.0037033	1955	307204329	EFN83084.1	889	1.77978e-112	Uracil phosphoribosyltransferase [Harpegnathos saltator]	--	--	--	--	--	nvi:100122045	871	3.14866e-109	--	--	--	Q6NYU7	799	9.18213e-100	Uracil phosphoribosyltransferase homolog	PF02891//PF03800//PF00156	MIZ/SP-RING zinc finger//Nuf2 family//Phosphoribosyl transferase domain	GO:0009116//GO:0007067	nucleoside metabolic process//mitosis	GO:0008270	zinc ion binding	GO:0000775	chromosome, centromeric region	KOG4203	Armadillo/beta-Catenin/plakoglobin
comp76714_c0	0.316876	45.348	-7.161	1.4363e-11	8.3195e-10	1899	357607163	EHJ65374.1	870	2.13379e-99	transient receptor potential channel [Danaus plexippus]	324096383	BT126022.1	112	1.9295e-49	Drosophila melanogaster GH23770 full insert cDNA	tca:657016	854	1.13719e-97	K13803	transient-receptor-potential-like protein	http://www.genome.jp/dbget-bin/www_bget?ko:K13803	P48994	798	2.46297e-91	Transient-receptor-potential-like protein	PF00520	Ion transport protein	GO:0055085//GO:0006811	transmembrane transport//ion transport	GO:0005216	ion channel activity	GO:0016020	membrane	KOG3609	Receptor-activated Ca2+-permeable cation channels (STRPC family)
comp77028_c0	67.332	215.524	-1.6785	9.801e-18	8.15e-16	776	--	--	--	--	--	--	--	--	--	--	--	--	--	--	--	--	--	--	--	--	--	--	--	--	--	--	--	--	--	--
comp77186_c0	160.503	22.9323	2.8072	2.3809e-28	2.9858e-26	1667	--	--	--	--	--	--	--	--	--	--	--	--	--	--	--	--	--	--	--	--	PF00287	Sodium / potassium ATPase beta chain	GO:0046034//GO:0006813//GO:0006814	ATP metabolic process//potassium ion transport//sodium ion transport	GO:0005391	sodium:potassium-exchanging ATPase activity	GO:0016020	membrane	--	--
comp77314_c1	12.0413	56.2977	-2.2251	8.5911e-08	3.7363e-06	929	--	--	--	--	--	--	--	--	--	--	--	--	--	--	--	--	--	--	--	--	PF07464//PF04513	Apolipophorin-III precursor (apoLp-III)//Baculovirus polyhedron envelope protein, PEP, C terminus	GO:0006869	lipid transport	GO:0008289//GO:0005198	lipid binding//structural molecule activity	GO:0019031//GO:0019028//GO:0005576	viral envelope//viral capsid//extracellular region	--	--
comp77354_c0	128.863	30037.5	-7.8648	0	0	1791	332017142	EGI57941.1	1286	3.20563e-170	Arrestin-like protein [Acromyrmex echinatior]	--	--	--	--	--	cqu:CpipJ_CPIJ012143	1279	3.11473e-169	K13805	arrestin-2	http://www.genome.jp/dbget-bin/www_bget?ko:K13805	P32122	1249	1.42717e-165	Arrestin homolog	--	--	--	--	--	--	--	--	KOG3865	Arrestin
comp77474_c0	30.8426	102.989	-1.7395	1.1257e-09	5.6946e-08	2069	321469546	EFX80526.1	1978	0	hypothetical protein DAPPUDRAFT_51170 [Daphnia pulex]	301754508	XM_002913054.1	219	6.95599e-109	PREDICTED: Ailuropoda melanoleuca aldehyde dehydrogenase, mitochondrial-like (LOC100483231), mRNA	nve:NEMVE_v1g179476	1937	0	K00128	aldehyde dehydrogenase (NAD+) [EC:1.2.1.3]	http://www.genome.jp/dbget-bin/www_bget?ko:K00128	P11884	1914	0	Aldehyde dehydrogenase, mitochondrial	PF08563//PF00171	P53 transactivation motif//Aldehyde dehydrogenase family	GO:0008152//GO:0055114	metabolic process//oxidation-reduction process	GO:0005515//GO:0016491	protein binding//oxidoreductase activity	--	--	KOG2450	Aldehyde dehydrogenase
comp77523_c0	10.3513	91.5245	-3.1443	8.6606e-17	6.8072e-15	742	242005124	EEB10685.1	250	1.70903e-23	hypothetical protein Phum_PHUM058020 [Pediculus humanus corporis]	--	--	--	--	--	phu:Phum_PHUM058020	124	3.21712e-06	--	--	--	--	--	--	--	PF08825//PF00612//PF07820//PF00721	E2 binding domain//IQ calmodulin-binding motif//TraC-like protein//Virus coat protein (TMV like)	GO:0045116//GO:0000746	protein neddylation//conjugation	GO:0005515//GO:0005524//GO:0016881//GO:0005198	protein binding//ATP binding//acid-amino acid ligase activity//structural molecule activity	GO:0019028	viral capsid	--	--
comp77852_c0	950.553	20.449	5.5387	1.9027e-232	1.3911e-229	382	--	--	--	--	--	--	--	--	--	--	--	--	--	--	--	--	--	--	--	--	--	--	--	--	--	--	--	--	--	--
comp77899_c0	45.947	101.646	-1.1455	1.7129e-05	0.00054678	1234	213556919	ACJ53746.1	1147	6.65277e-155	peroxiredoxin 6 [Scylla paramamosain]	213556918	FJ429110.1	855	0	Scylla paramamosain peroxiredoxin 6 (PRX6) mRNA, complete cds	tad:TRIADDRAFT_49888	789	1.07451e-100	K11188	peroxiredoxin 6, 1-Cys peroxiredoxin [EC:1.11.1.15]	http://www.genome.jp/dbget-bin/www_bget?ko:K11188	O77834	760	2.59718e-97	Peroxiredoxin-6	PF08534//PF10417//PF00578	Redoxin//C-terminal domain of 1-Cys peroxiredoxin//AhpC/TSA family	GO:0055114	oxidation-reduction process	GO:0016209//GO:0016491//GO:0051920	antioxidant activity//oxidoreductase activity//peroxiredoxin activity	--	--	KOG0852	Alkyl hydroperoxide reductase, thiol specific antioxidant and related enzymes
comp78015_c0	326.499	0.309895	10.041	7.5852e-56	1.5718e-53	409	294611164	ADF27340.1	237	3.34168e-22	mannose-binding protein [Scylla paramamosain]	--	--	--	--	--	nvi:100122234	172	2.94656e-13	--	--	--	--	--	--	--	PF00059	Lectin C-type domain	--	--	GO:0030246	carbohydrate binding	--	--	KOG1216	von Willebrand factor and related coagulation proteins
comp78240_c0	46.2639	101.439	-1.1327	2.1147e-05	0.00066191	2244	--	--	--	--	--	--	--	--	--	--	isc:IscW_ISCW007836	143	7.33872e-08	--	--	--	Q8WPI2	148	1.40454e-09	Boophilin-H2	PF00014	Kunitz/Bovine pancreatic trypsin inhibitor domain	--	--	GO:0004867	serine-type endopeptidase inhibitor activity	--	--	KOG4295	Serine proteinase inhibitor (KU family)
comp78248_c0	12.1469	60.223	-2.3097	1.4037e-08	6.5534e-07	904	328778339	XP_001122204.2	332	4.49169e-34	PREDICTED: prohormone-3 [Apis mellifera]	--	--	--	--	--	ame:726472	332	4.80446e-34	--	--	--	P85828	332	2.47401e-34	Prohormone-3	PF04706	Dickkopf N-terminal cysteine-rich region	GO:0030178//GO:0007275	negative regulation of Wnt receptor signaling pathway//multicellular organismal development	--	--	GO:0005576	extracellular region	--	--
comp78308_c0	646.95	1329.75	-1.0394	3.8102e-46	6.9644e-44	304	--	--	--	--	--	--	--	--	--	--	--	--	--	--	--	--	--	--	--	--	PF00095	WAP-type (Whey Acidic Protein) 'four-disulfide core'	--	--	GO:0030414	peptidase inhibitor activity	GO:0005576	extracellular region	--	--
comp78311_c0	66.4384	24.9982	1.4102	2.8916e-06	0.00010385	2431	--	--	--	--	--	--	--	--	--	--	--	--	--	--	--	--	--	--	--	--	--	--	--	--	--	--	--	--	--	--
comp78377_c0	34.2226	5.47482	2.6441	7.4502e-07	2.9369e-05	1520	--	--	--	--	--	--	--	221	3.92662e-110	Metapenaeus ensis fushi tarazu-factor 1 mRNA, complete cds	--	--	--	--	--	--	--	--	--	--	PF05365	Ubiquinol-cytochrome C reductase, UQCRX/QCR9 like	GO:0006122	mitochondrial electron transport, ubiquinol to cytochrome c	GO:0008121	ubiquinol-cytochrome-c reductase activity	GO:0005740	mitochondrial envelope	--	--
comp78484_c0	4.01376	1067.07	-8.0545	2.8335e-219	1.9963e-216	2795	380029826	XP_003698566.1	938	5.07778e-112	PREDICTED: phosrestin-1-like [Apis florea]	--	--	--	--	--	phu:Phum_PHUM447940	927	1.95625e-110	--	--	--	P55274	720	4.30533e-84	Arrestin homolog	--	--	--	--	--	--	--	--	KOG3865	Arrestin
comp78667_c0	2.00688	140.176	-6.1261	7.3539e-34	1.0438e-31	2116	307213681	EFN89037.1	284	1.48532e-23	Myosin IIIA [Harpegnathos saltator]	--	--	--	--	--	ame:410489	261	9.30716e-21	--	--	--	--	--	--	--	PF12801//PF00476//PF00612	4Fe-4S binding domain//DNA polymerase family A//IQ calmodulin-binding motif	GO:0006260	DNA replication	GO:0009055//GO:0003887//GO:0003677//GO:0005515//GO:0051536	electron carrier activity//DNA-directed DNA polymerase activity//DNA binding//protein binding//iron-sulfur cluster binding	--	--	--	--
comp78725_c0	606.367	202.031	1.5856	5.4738e-53	1.1105e-50	1779	32698666	BAC79212.1	2057	0	NADH dehydrogenase subunit 5 [Portunus trituberculatus]	32562860	AB093006.1	1760	0	Portunus trituberculatus mitochondrial DNA, complete genome	dme:ND5	981	4.38023e-122	K03883	NADH dehydrogenase I subunit 5 [EC:1.6.5.3]	http://www.genome.jp/dbget-bin/www_bget?ko:K03883	P18932	994	3.27184e-125	NADH-ubiquinone oxidoreductase chain 5	PF00662//PF00361//PF00420//PF06455	NADH-Ubiquinone oxidoreductase (complex I), chain 5 N-terminus//NADH-Ubiquinone/plastoquinone (complex I), various chains//NADH-ubiquinone/plastoquinone oxidoreductase chain 4L//NADH dehydrogenase subunit 5 C-terminus	GO:0042773//GO:0055114	ATP synthesis coupled electron transport//oxidation-reduction process	GO:0016651//GO:0008137	oxidoreductase activity, acting on NADH or NADPH//NADH dehydrogenase (ubiquinone) activity	GO:0005743//GO:0016021//GO:0070469	mitochondrial inner membrane//integral to membrane//respiratory chain	KOG4668	NADH dehydrogenase subunits 2, 5, and related proteins
[truncated: 563 more rows]

## Sheet: DEGs of InM vs. PoM
Gene_id	InM_readcount	PoM_readcount	log2.Fold_change.	p.value	q.value.Storey.et.al..2003.	Gene Length	NR GI	NR ID	NR Score	NR Evalue	NR Description	NT GI	NT ID	NT Score	NT Evalue	NT Description	KEGG Protein	KEGG Score	KEGG Evalue	KO ID	KO Description	Http Link	Swissprot ID	Swissprot Score	Swissprot Evalue	Swissprot Description	PFAM ID	PFAM description	Gene Ontology Biological Pathway	BP Description	Gene Ontology Molecular Function	MF Description	Gene Ontology Cellular Component	CC Description	KOG ID	KOG Description
[truncated: 728 more rows]

[truncated: 2 more sheets: Total DEGs, Primer sequences]
