# Supplementary material for: Transcriptomic variation of eyestalk reveals the genes and biological processes associated with molting in Portunus trituberculatus
Source: PLoS One. 2017 Apr 10;12(4):e0175315. doi: 10.1371/journal.pone.0175315 (PMC5386282; doi:10.1371/journal.pone.0175315)
Supplement: S2 Table — (XLSX) [file pone.0175315.s005.xlsx]

## Sheet: Sheet1
Table 2 Summary of digital gene expression (DGE)
Sample name	Raw reads	Clean reads	Mapped reads	Mapped rates
InM	14851894	14387942	10675324	0.742
PoM	13068544	12631508	9359460	0.741
PrM	13390823	13060062	10119831	0.7749
